# Supplementary material for: Do Babesia microti Hosts Share a Blood Group System Gene Ortholog, Which Could Generate an Erythrocyte Antigen That Is Essential for Parasite Invasion?
Source: Trop Med Infect Dis. 2024 Aug 26;9(9):195. doi: 10.3390/tropicalmed9090195 (PMC11436039; doi:10.3390/tropicalmed9090195)
Supplement: Supplementary file 1 [file tropicalmed-09-00195-s001.zip]

Archive with 1 entries (1 files):
- tropicalmed-3062735-supplementary.xlsx
