# Supplementary material for: Do Babesia microti Hosts Share a Blood Group System Gene Ortholog, Which Could Generate an Erythrocyte Antigen That Is Essential for Parasite Invasion?
Source: Trop Med Infect Dis. 2024 Aug 26;9(9):195. doi: 10.3390/tropicalmed9090195 (PMC11436039; doi:10.3390/tropicalmed9090195)
Supplement: Supplementary file 1 [file tropicalmed-09-00195-s001.zip › tropicalmed-3062735-supplementary.xlsx]

## Sheet: Long list Bm susceptible
Clade or Strain	Experimental infection?	# +	# tested	Nation / Region / State	Title of Reference	Notes	Genbank common name or "NCBI Blast name"	Class or Subclass	RhAG	Bm susceptible (1=Yes)
									Org_name
							rifleman	Aves	Acanthisitta chloris	0
							spiny chromis	Actinopteri	Acanthochromis polyacanthus	0
							yellowfin seabream	Actinopteri	Acanthopagrus latus	0
							Northern goshawk	Aves	Accipiter gentilis	0
Unknown		0	116	Southern Africa	Detection of Babesia species in domestic and wild Southern African felids by means of DNA probes		cheetah	Mammalia	Acinonyx jubatus	0
							golden spiny mouse	Mammalia	Acomys russatus	0
							red-winged blackbird	Aves	Agelaius phoeniceus	0
							"snake"	Lepidosauria	Ahaetulla prasina	0
Unknown		0	1	China	First detection and molecular identification of Babesia sp. from the giant panda, Ailuropoda melanoleuca, in China		giant panda	Mammalia	Ailuropoda melanoleuca	0
							American alligator	Crocodylia	Alligator mississippiensis	0
							Chinese alligator	Crocodylia	Alligator sinensis	0
							allis shad	Actinopteri	Alosa alosa	0
							American shad	Actinopteri	Alosa sapidissima	0
							thorny skate	Chondrichthyes	Amblyraja radiata	0
							"birds"	Aves	Ammospiza caudacuta	0
							"birds"	Aves	Ammospiza nelsoni	0
							clown anemonefish	Actinopteri	Amphiprion ocellaris	0
							climbing perch	Actinopteri	Anabas testudineus	0
							wolf-eel	Actinopteri	Anarrhichthys ocellatus	0
							mallard	Aves	Anas platyrhynchos	0
							European eel	Actinopteri	Anguilla anguilla	0
							American eel	Actinopteri	Anguilla rostrata	0
							green anole	Lepidosauria	Anolis carolinensis	0
							"lizards & snakes"	Lepidosauria	Anolis sagrei ordinatus	0
							sablefish	Actinopteri	Anoplopoma fimbria	0
							Swan goose	Aves	Anser cygnoides	0
							yellow-footed antechinus	Mammalia	Antechinus flavipes	0
							chuck-will's-widow	Aves	Antrostomus carolinensis	0
							Ma's night monkey	Mammalia	Aotus nancymaae	0
							bar-tailed trogon	Aves	Apaloderma vittatum	0
Unknown		2	24	Turkey	Molecular Survey of Babesia microti (Aconoidasida: Piroplasmida) in Wild Rodents in Turkey		European woodmouse	Mammalia	Apodemus sylvaticus	1
		0	48	Croatia	Molecular Survey of Babesia microti in Wild Rodents in Central Croatia
		0	17	Slovenia	The molecular evidence of Babesia microti infection in small mammals collected in Slovenia
		0	36	Germany	Molecular examinations of Babesia microti in rodents and rodent-attached ticks from urban and sylvatic habitats in Germany
		0	3	Croatia	Molecular Survey of Zoonotic Agents in Rodents and Other Small Mammals in Croatia
Munich		5	314	Ireland	Presence and identity of Babesia microti in Ireland
Unknown		2	634	Netherlands and elsewhere???	Circulation of Babesia Species and Their Exposure to Humans through Ixodes ricinus
							emperor penguin	Aves	Aptenodytes forsteri	0
							"birds"	Aves	Apteryx mantelli mantelli	0
							Okarito brown kiwi	Aves	Apteryx rowi	0
							common swift	Aves	Apus apus	0
							"hawks & eagles"	Aves	Aquila chrysaetos chrysaetos	0
							flier cichlid	Actinopteri	Archocentrus centrarchus	0
							Jamaican fruit-eating bat	Mammalia	Artibeus jamaicensis	0
							Nile rat	Mammalia	Arvicanthis niloticus	0
Unknown		4	76	UK	Parasites and pathogens in wild populations of water voles (Arvicola amphibius) in the UK	Semi-aquatic	Eurasian water vole	Mammalia	Arvicola amphibius	1
Unknown		118	1094	Scotland	Patterns and drivers of vector-borne microparasites in a classic metapopulation
							eastern happy	Actinopteri	Astatotilapia calliptera	0
							Mexican tetra	Actinopteri	Astyanax mexicanus	0
							burrowing owl	Aves	Athene cunicularia	0
							"bony fishes"	Actinopteri	Austrofundulus limnaeus	0
							"tufted duck"	Aves	Aythya fuligula	0
							minke whale	Mammalia	Balaenoptera acutorostrata	0
							blue whale	Mammalia	Balaenoptera musculus	0
							Rice's whale	Mammalia	Balaenoptera ricei	0
							East African grey crowned-crane	Aves	Balearica regulorum gibbericeps	0
							Siamese fighting fish	Actinopteri	Betta splendens	0
							"even-toed ungulates"	Mammalia	Bison bison bison	0
							great blue-spotted mudskipper	Actinopteri	Boleophthalmus pectinirostris	0
							fire-bellied toad	Amphibia	Bombina bombina	0
							zebu cattle	Mammalia	Bos indicus	0
							hybrid cattle	Mammalia	Bos indicus x Bos taurus	0
							banteng	Mammalia	Bos javanicus	0
							wild yak	Mammalia	Bos mutus	0
		0	116	Netherlands	Circulation of Babesia Species and Their Exposure to Humans through Ixodes ricinus		cattle	Mammalia	Bos taurus	0
							"bony fishes"	Actinopteri	Brienomyrus brachyistius	0
		0	85	China	Prevalence and phylogenetic analysis of Babesia parasites in reservoir host species in Fujian province, Southeast China	"Bos bubalis" synonym	water buffalo	Mammalia	Bubalus bubalis	0
							carabao	Mammalia	Bubalus carabanensis	0
							"birds"	Aves	Buceros rhinoceros silvestris	0
							takin	Mammalia	Budorcas taxicolor	0
							common toad	Amphibia	Bufo bufo	0
							Asiatic toad	Amphibia	Bufo gargarizans	0
							ruff	Aves	Calidris pugnax	0
							white-tufted-ear marmoset	Mammalia	Callithrix jacchus	0
							northern fur seal	Mammalia	Callorhinus ursinus	0
							Anna's hummingbird	Aves	Calypte anna	0
							"birds"	Aves	Camarhynchus parvulus	0
							Bactrian camel	Mammalia	Camelus bactrianus	0
		17	142	Egypt	Molecular detection of Babesia microti in one-humped camel (Camelus dromedarius) in Halayeb and Shalateen, Halayeb, Egypt		Arabian camel	Mammalia	Camelus dromedarius	1
		3	181	Egypt	https://pubmed.ncbi.nlm.nih.gov/38801911/
		9	133	Egypt	Molecular detection of Babesia microti in dromedary camels in Egypt
							Wild Bactrian camel	Mammalia	Camelus ferus	0
								Mammalia	Canis lupus dingo	0
	Experimental (beagles)	2	2		Experimental infection of dogs with Babesia microti	Beagles. (Species name not used.)		Mammalia	Canis lupus familiaris	1
	Experimental (Berger’s dogs)	0	3		Evaluation on Infectivity of Babesia microti to Domestic Animals and Ticks Outside the Ixodes Genus	Berger's dogs
		2	150	Pakistan	Molecular detection of Babesia microti in dogs and cat blood samples collected from Punjab (Pakistan)	German Shepard
		0	56	China	Prevalence and phylogenetic analysis of Babesia parasites in reservoir host species in Fujian province, Southeast China
					https://www.sciencedirect.com/science/article/abs/pii/B9780323509343000975
		3	158	Serbia	Canine Babesioses in Noninvestigated Areas of Serbia
	Experimental	0	???	China	Evaluation on Infectivity of Babesia microti to Domestic Animals and Ticks Outside the Ixodes Genus		goat	Mammalia	Capra hircus	0
							goldfish	Actinopteri	Carassius auratus	0
							great white shark	Chondrichthyes	Carcharodon carcharias	0
							Loggerhead turtle	Testudinata	Caretta caretta	0
							Red-legged seriema	Aves	Cariama cristata	0
							Philippine tarsier	Mammalia	Carlito syrichta	0
							American beaver	Mammalia	Castor canadensis	0
							Swainson's thrush	Aves	Catharus ustulatus	0
							domestic guinea pig	Mammalia	Cavia porcellus	0
							Panamanian white-faced capuchin	Mammalia	Cebus imitator	0
							Greater sage-grouse	Aves	Centrocercus urophasianus	0
							black seabass	Actinopteri	Centropristis striata	0
							southern white rhinoceros	Actinopteri	Ceratotherium simum simum	0
							sooty mangabey	Mammalia	Cercocebus atys	0
							"even-toed ungulates"	Mammalia	Cervus canadensis	0
		0	147	Netherlands	Circulation of Babesia Species and Their Exposure to Humans through Ixodes ricinus		red deer	Mammalia	Cervus elaphus	0
							chimney swift	Aves	Chaetura pelagica	0
							milkfish	Actinopteri	Chanos chanos	0
							killdeer	Aves	Charadrius vociferus	0
							humphead wrasse	Actinopteri	Cheilinus undulatus	0
							copperband butterflyfish	Actinopteri	Chelmon rostratus	0
							Green sea turtle	Testudinata	Chelonia mydas	0
							Abingdon island giant tortoise	Testudinata	Chelonoidis abingdonii	0
							long-tailed chinchilla	Mammalia	Chinchilla lanigera	0
							European snow vole	Mammalia	Chionomys nivalis	0
							lance-tailed manakin	Aves	Chiroxiphia lanceolata	0
							Macqueen's bustard	Aves	Chlamydotis macqueenii	0
							green monkey	Mammalia	Chlorocebus sabaeus	0
							southern two-toed sloth	Mammalia	Choloepus didactylus	0
							Painted turtle	Testudinata	Chrysemys picta	0		Chrysemys picta bellii
							Cape golden mole	Mammalia	Chrysochloris asiatica	0
							North African catfish	Actinopteri	Clarias gariepinus	0
							Atlantic herring	Actinopteri	Clupea harengus	0
							speckled mousebird	Aves	Colius striatus	0
							"primates"	Mammalia	Colobus angolensis palliatus	0
							Pacific saury	Actinopteri	Cololabis saira	0
							tambaqui	Actinopteri	Colossoma macropomum	0
							rock pigeon	Aves	Columba livia	0
							star-nosed mole	Mammalia	Condylura cristata	0
							European conger	Actinopteri	Conger conger	0
							White-ruffed manakin	Aves	Corapipo altera	0
							lake whitefish	Actinopteri	Coregonus clupeaformis	0
							American crow	Aves	Corvus brachyrhynchos	0
							"birds"	Aves	Corvus cornix cornix	0
							hawaiian crow	Aves	Corvus hawaiiensis	0
							Mariana crow	Aves	Corvus kubaryi	0
							New Caledonian crow	Aves	Corvus moneduloides	0
							scribbled pipefish	Actinopteri	Corythoichthys intestinalis	0
							"bony fishes"	Actinopteri	Cottoperca gobio	0
							Japanese quail	Aves	Coturnix japonica	0
AJ Strain	Experimental	Yes			Susceptibility of Chinese Hamsters (Cricetulus griseus) to the Infection of Babesia microti	No PCR	Chinese hamster	Mammalia	Cricetulus griseus	1
AJ Strain	Experimental	Yes			High Susceptibility of Djungarian Hamsters (Phodopus sungorus) to the Infection with Babesia microti supported by hemodynamics	No PCR
							Australian saltwater crocodile	Crocodylia	Crocodylus porosus	0
							Tiger rattlesnake	Lepidosauria	Crotalus tigris	0
							grass carp	Actinopteri	Ctenopharyngodon idella	0
							common cuckoo	Aves	Cuculus canorus	0
							lumpfish	Actinopteri	Cyclopterus lumpus	0
							black swan	Aves	Cygnus atratus	0
							mute swan	Aves	Cygnus olor	0
							tongue sole	Actinopteri	Cynoglossus semilaevis	0
							"bony fishes"	Actinopteri	Cyprinodon tularosa	0
							sheepshead minnow	Actinopteri	Cyprinodon variegatus	0
		0	100	Netherlands	Circulation of Babesia Species and Their Exposure to Humans through Ixodes ricinus		fallow deer	Mammalia	Dama dama	0
							"bony fishes"	Actinopteri	Danio aesculapii	0
							zebrafish	Actinopteri	Danio rerio	0
							nine-banded armadillo	Mammalia	Dasypus novemcinctus	0
							beluga whale	Mammalia	Delphinapterus leucas	0
							saddleback dolphin	Mammalia	Delphinus delphis	0
							denticle herring	Actinopteri	Denticeps clupeoides	0
							leatherback sea turtle	Testudinata	Dermochelys coriacea	0
							common vampire bat	Mammalia	Desmodus rotundus	0
							European seabass	Actinopteri	Dicentrarchus labrax	0
							"odd-toed ungulates"	Mammalia	Diceros bicornis minor	0
							Ord's kangaroo rat	Mammalia	Dipodomys ordii	0
							banner-tailed kangaroo rat	Mammalia	Dipodomys spectabilis	0
							bluestripe pipefish	Actinopteri	Doryrhamphus excisus	0
							emu	Aves	Dromaius novaehollandiae	0
							monito del monte	Mammalia	Dromiciops gliroides	0
							Downy woodpecker	Aves	Dryobates pubescens	0
							ringed pipefish	Actinopteri	Dunckerocampus dactyliophorus	0
							live sharksucker	Actinopteri	Echeneis naucrates	0
							small Madagascar hedgehog	Mammalia	Echinops telfairi	0
							little egret	Aves	Egretta garzetta	0
							electric eel	Actinopteri	Electrophorus electricus	0
							Patagonian blennie	Actinopteri	Eleginops maclovinus	0
							Cape elephant shrew	Mammalia	Elephantulus edwardii	0
							"placentals"	Mammalia	Elephas maximus indicus	0
							willow flycatcher	Aves	Empidonax traillii	0
							European pond turtle	Testudinata	Emys orbicularis	0
							northern sea otter	Mammalia	Enhydra lutris kenyoni	0
							snake pipefish	Actinopteri	Entelurus aequoreus	0
							brown-marbled grouper	Actinopteri	Epinephelus fuscoguttatus	0
							giant grouper	Actinopteri	Epinephelus lanceolatus	0
							kelp grouper	Actinopteri	Epinephelus moara	0
							big brown bat	Mammalia	Eptesicus fuscus	0
							ass	Mammalia	Equus asinus	0
		0	15	Netherlands	Circulation of Babesia Species and Their Exposure to Humans through Ixodes ricinus		horse	Mammalia	Equus caballus	0
							Przewalski's horse	Mammalia	Equus przewalskii	0
							"odd-toed ungulates"	Mammalia	Equus quagga	0
		0	32	Netherlands	Circulation of Babesia Species and Their Exposure to Humans through Ixodes ricinus		western European hedgehog	Mammalia	Erinaceus europaeus	0
							reedfish	Actinopteri	Erpetoichthys calabaricus	0
							northern pike	Actinopteri	Esox lucius	0
							Arkansas darter	Actinopteri	Etheostoma cragini	0
							orangethroat darter	Actinopteri	Etheostoma spectabile	0
							North Atlantic right whale	Mammalia	Eubalaena glacialis	0
							"lizards & snakes"	Lepidosauria	Eublepharis macularius	0
							tarantolino	Lepidosauria	Euleptes europaea	0
							Steller sea lion	Mammalia	Eumetopias jubatus	0
							sunbittern	Aves	Eurypyga helias	0
							lanner falcon	Aves	Falco biarmicus	0
							Saker falcon	Aves	Falco cherrug	0
							lesser kestrel	Aves	Falco naumanni	0
							peregrine falcon	Aves	Falco peregrinus	0
							gyrfalcon	Aves	Falco rusticolus	0
		6	89	Southern Africa	Detection of Babesia species in domestic and wild Southern African felids by means of DNA probes		Domestic cat	Mammalia	Felis catus	1
		2	260	Italy	Frequency of Piroplasms Babesia microti and Cytauxzoon felis in Stray Cats from Northern Italy
Otsu		1	13	South Africa	A novel Babesia sp. associated with clinical signs of babesiosis in domestic cats in South Africa	1/13 using RLB hybridization assay
		21	159	Pakistan	Molecular detection of Babesia microti in dogs and cat blood samples collected from Punjab (Pakistan)
		6	20	Italy	Cats as reservoir of Babesia microti
		4	167	Turkey	Protozoan and Microbial Pathogens of House Cats in the Province of Tekirdag in Western Turkey
							ollared flycatcher	Aves	Ficedula albicollis	0
							Damara mole-rat	Mammalia	Fukomys damarensis	0
							Northern fulmar	Aves	Fulmarus glacialis	0
							mummichog	Actinopteri	Fundulus heteroclitus	0
							walleye pollock	Actinopteri	Gadus chalcogrammus	0
							Pacific cod	Actinopteri	Gadus macrocephalus	0
							Atlantic cod	Actinopteri	Gadus morhua	0
							Sunda flying lemur	Mammalia	Galeopterus variegatus	0
	Experimental	0	???		Evaluation on Infectivity of Babesia microti to Domestic Animals and Ticks Outside the Ixodes Genus		chicken	Aves	Gallus gallus	0
							western mosquitofish	Actinopteri	Gambusia affinis	0
							three-spined stickleback	Actinopteri	Gasterosteus aculeatus	0
							red-throated loon	Aves	Gavia stellata	0
							Gharial	Crocodylia	Gavialis gangeticus	0
							"lizards & snakes"	Lepidosauria	Gekko japonicus	0
							medium ground-finch	Aves	Geospiza fortis	0
							caecilians	Amphibia	Geotrypetes seraphini	0
							"bony fishes"	Actinopteri	Girardinichthys multiradiatus	0
							long-finned pilot whale	Mammalia	Globicephala melas	0
							Goodes thornscrub tortoise	Testudinata	Gopherus evgoodei	0
							Mexican gopher tortoise	Testudinata	Gopherus flavomarginatus	0
							western lowland gorilla	Mammalia	Gorilla gorilla gorilla	0
							lunt-snouted clingfish	Actinopteri	Gouania willdenowi	0
							Agile Gracile Mouse Opossum	Mammalia	Gracilinanus agilis	0
							"rodents"	Mammalia	Grammomys surdaster	0
							Whooping crane	Aves	Grus americana	0
							"bony fishes"	Actinopteri	Gymnodraco acuticeps	0
							California condor	Aves	Gymnogyps californianus	0
							house finch	Aves	Haemorhous mexicanus	0
							white-tailed eagle	Aves	Haliaeetus albicilla	0
							bald eagle	Aves	Haliaeetus leucocephalus	0
							grey seal	Mammalia	Halichoerus grypus	0
							Burton's mouthbrooder	Actinopteri	Haplochromis burtoni	0
							harpy eagle	Aves	Harpia harpyja	0
							"bony fishes"	Actinopteri	Hemibagrus wyckioides	0
							graceful crag lizard	Lepidosauria	Hemicordylus capensis	0
							naked mole-rat	Mammalia	Heterocephalus glaber	0
							prickly gecko	Lepidosauria	Heteronotia binoei	0
							tiger tail seahorse	Actinopteri	Hippocampus comes	0
							dwarf seahorse	Actinopteri	Hippocampus zosterae	0
							Atlantic halibut	Actinopteri	Hippoglossus hippoglossus	0
							Pacific halibut	Actinopteri	Hippoglossus stenolepis	0
							"even-toed ungulates"	Mammalia	Hippopotamus amphibius kiboko	0
							great roundleaf bat	Mammalia	Hipposideros armiger	0
							Barn swallow	Aves	Hirundo rustica	0
							human	Mammalia	Homo sapiens	1
							striped hyena	Mammalia	Hyaena hyaena	0
							"frogs & toads"	Amphibia	Hyla sarda	0
							silvery gibbon	Mammalia	Hylobates moloch	0
							"bony fishes"	Actinopteri	Hypomesus transpacificus	0
							blue catfish	Actinopteri	Ictalurus furcatus	0
							channel catfish	Actinopteri	Ictalurus punctatus	0
		0	5	Wisconsin	CO-INFECTION RATES OF SMALL MAMMAL HOSTS IN CENTRAL WISCONSIN		thirteen-lined ground squirrel	Mammalia	Ictidomys tridecemlineatus	0
							"birds"	Aves	Indicator indicator	0
							lesser Egyptian jerboa	Mammalia	Jaculus jaculus	0
							pygmy sperm whale	Mammalia	Kogia breviceps	0
							mangrove rivulus	Actinopteri	Kryptolebias marmoratus	0
							rohu	Actinopteri	Labeo rohita	0
							ballan wrasse	Actinopteri	Labrus bergylta	0
							cuckoo wrasse	Actinopteri	Labrus mixtus	0
							"lizards & snakes"	Lepidosauria	Lacerta agilis	0
							white-beaked dolphin	Mammalia	Lagenorhynchus albirostris	0
							Pacific white-sided dolphin	Mammalia	Lagenorhynchus obliquidens	0
							white-tailed ptarmigan	Aves	Lagopus leucura	0
							rock ptarmigan	Aves	Lagopus muta	0
							smalleye Pacific opah	Actinopteri	Lampris incognitus	0
							large yellow croaker	Actinopteri	Larimichthys crocea	0
							barramundi perch	Actinopteri	Lates calcarifer	0
							Ring-tailed lemur	Mammalia	Lemur catta	0
							Geoffroy's cat	Mammalia	Leopardus geoffroyi	0
							blue-crowned manakin	Aves	Lepidothrix coronata	0
							spotted gar	Actinopteri	Lepisosteus oculatus	0
							Weddell seal	Mammalia	Leptonychotes weddellii	0
							cuckoo roller	Aves	Leptosomus discolor	0
		0	150	Netherlands	Circulation of Babesia Species and Their Exposure to Humans through Ixodes ricinus		European hare	Mammalia	Lepus europaeus	0
							little skate	Chondrichthyes	Leucoraja erinacea	0
							common dab	Actinopteri	Limanda limanda	0
							Yangtze River dolphin	Mammalia	Lipotes vexillifer	0
							Bengalese finch	Aves	Lonchura striata domestica	0
							Northern American river otter	Mammalia	Lontra canadensis	0
							African savanna elephant	Mammalia	Loxodonta africana	0
							Eurasian river otter	Mammalia	Lutra lutra	0
							Canada lynx	Mammalia	Lynx canadensis	0
							bobcat	Mammalia	Lynx rufus	0
		69	993	China	Investigation of two blood parasitic protozoa infection in farmed Macaca fascicularis in Guangxi Zhuang Autonomous Region.	Abstract in English, article in Chinese	crab-eating macaque	Mammalia	Macaca fascicularis	1
		13	330	China	Infection of Plasmodium knowlesi and Babesia microti in farmed monkeys in Guangxi	Abstract in English, article in Chinese
		6	6		Experimental transfusion-induced Babesia microti infection:dynamics of parasitemia and immune responses in a rhesus macaque model		Rhesus monkey	Mammalia	Macaca mulatta	1
	Experimental	+			Suppression of Plasmodium cynomolgi in rhesus macaques by coinfection with Babesia microti
	Experimental	4	5		Tick transmission of Babesia microti to rhesus monkeys (Macaca mulatta)
		3	270	China	Infection of Plasmodium knowlesi and Babesia microti in farmed monkeys in Guangxi
							pig-tailed macaque	Mammalia	Macaca nemestrina	0
							"primates"	Mammalia	Macaca thibetana thibetana	0
							"turtles"	Testudinata	Malaclemys terrapin pileata	0
							red-backed fairy wren	Aves	Malurus melanocephalus	0
							White-collared manakin	Aves	Manacus candei	0
							golden-collared manakin	Aves	Manacus vitellinus	0
							drill	Mammalia	Mandrillus leucophaeus	0
							Malayan pangolin	Mammalia	Manis javanica	0
							Chinese pangolin	Mammalia	Manis pentadactyla	0
							yellow-bellied marmot	Mammalia	Marmota flaviventris	0
							Alpine marmot	Mammalia	Marmota marmota marmota	0
							woodchuck	Mammalia	Marmota monax	0
							zig-zag eel	Actinopteri	Mastacembelus armatus	0
							southern multimammate mouse	Mammalia	Mastomys coucha	0
							yellowpond turtle	Testudinata	Mauremys mutica	0
							Reeves's turtle	Testudinata	Mauremys reevesii	0
							zebra mbuna	Actinopteri	Maylandia zebra	0
							Wuchang bream	Actinopteri	Megalobrama amblycephala	0
							Indo-Pacific tarpon	Actinopteri	Megalops cyprinoides	0
							Boeseman's rainbowfish	Actinopteri	Melanotaenia boesemani	0
							turkey	Aves	Meleagris gallopavo	0
		2	3	Korea	Serological and Molecular Detection of Toxoplasma gondii and Babesia microti in the Blood of Rescued Wild Animals in Gangwon-do (Province), Korea		Eurasian badger	Mammalia	Meles meles	1
							budgerigar	Aves	Melopsittacus undulatus	0
							"birds"	Aves	Melospiza georgiana	0
							California towhee	Aves	Melozone crissalis	0
	Experimental	+	Unknown		Whole Genome Mapping and Re-Organization of the Nuclear and Mitochondrial Genomes of Babesia microti Isolates	B. microti maintained	Mongolian gerbil	Mammalia	Meriones unguiculatus	1
	Experimental	+	Unknown		Transmission Studies of Babesia microti in Ixodes ricinus Ticks and Gerbils
	Experimental	+	Unknown		Detection and Identification of Pathogens and Host DNA in Unfed Host-Seeking Ixodes ricinus L. (Acari: Ixodidae)
							carmine bee-eater	Aves	Merops nubicus	0
							brown roatelo	Aves	Mesitornis unicolor	0
	Experimental	Yes			Screening for Babesia microti in the U.S. Blood Supply		golden hamster	Mammalia	Mesocricetus auratus	1
	Experimental	Yes			BIOLOGICAL METHOD FOR BABESIOSIS DETECTION: THE UNIFIED VERSION IN VIVO
	Experimental	Yes			US-type Babesia microti isolated from small wild mammals in Eastern Hokkaido, Japan.
	Experimental	Yes			Experimental transfusion-inducedBabesia microtiinfection:dynamics of parasitemia and immune responses in a rhesusmacaque model
	Experimental	Yes			A global map of genetic diversity in Babesia microti reveals strong population structure and identifies variants associated with clinical relapse variants associated with clinical relapse
	Experimental	Yes			Experimental Babesia microti Infection in Golden Hamsters: Immunoglobulin G Response and Recovery from Severe Hemolytic Anemia
	Experimental	Yes			Hematological findings and antibody responses in Syrian hamster (Mesocricetus auratus) infected with Babesia microti
	Experimental	Yes			A longitudinal study ofBabesia microtiinfection in seropositiveblood donors
							Blainville's beaked whale	Mammalia	Mesoplodon densirostris	0
							"caecilians"	Amphibia	Microcaecilia unicolor	0
							gray mouse lemur	Mammalia	Microcebus murinus	0
		0	6	Korea	Prevalence and molecular characterizations of Toxoplasma gondii and Babesia microti from small mammals captured in Gyeonggi and Gangwon Provinces, Republic of Korea		reed vole	Mammalia	Microtus fortis	1
		0	9	China	Prevalence and phylogenetic analysis of Babesia parasites in reservoir host species in Fujian province, Southeast China
		4	12	???	The situation of mice and ticks infected by Babesia microtic
		13	15	Colorado	Babesia microti and Borrelia bissettii transmission by Ixodes spinipalpis ticks among prairie voles, Microtus ochrogaster, in Colorado		prairie vole	Mammalia	Microtus ochrogaster	1
							creeping vole	Mammalia	Microtus oregoni	0
							"bats"	Mammalia	Miniopterus natalensis	0
							Northern elephant seal	Mammalia	Mirounga angustirostris	0
							Southern elephant seal	Mammalia	Mirounga leonina	0
							oriental weatherfish	Actinopteri	Misgurnus anguillicaudatus	0
							Pallas's mastiff bat	Mammalia	Molossus molossus	0
							"birds"	Aves	Molothrus ater	0
							gray short-tailed opossum	Mammalia	Monodelphis domestica	0
							narwhal	Mammalia	Monodon monoceros	0
							swamp eel	Actinopteri	Monopterus albus	0
							striped sea-bass	Actinopteri	Morone saxatilis	0
							Chinese forest musk deer	Mammalia	Moschus berezovskii	0
							"birds"	Aves	Motacilla alba alba	0
							flathead mullet	Actinopteri	Mugil cephalus	0
Kobe and Otsu		1	64	China	Detection of Kobe-type and Otsu-type Babesia microti in wild rodents in China’s Yunnan province		Ryukyu mouse	Mammalia	Mus caroli	1
		2	52	Southeast Asia	Babesia Occurrence in Rodents in Relation to Landscapes of Mainland Southeast Asia
Kobe and Otsu		0	1	China	Detection of Kobe-type and Otsu-type Babesia microti in wild rodents in China’s Yunnan province		house mouse	Mammalia	Mus musculus	1
		1	5	China	Prevalence and phylogenetic analysis of Babesia parasites in reservoir host species in Fujian province, Southeast China
	Experimental	+			Impact of Babesia microti infection on the initiation and course of pregnancy in BALB/c mice
	Experimental	+			Babesia microti Primarily Invades Mature Erythrocytes in Mice
		0	12	Lithuania	Babesia microti in Rodents from Different Habitats of Lithuania
		0	2	Slovenia	The molecular evidence of Babesia microti infection in small mammals collected in Slovenia
		0	8	Lithuania	Blood parasites (Babesia, Hepatozoon and Trypanosoma) of rodents, Lithuania: part I. Molecular and traditional microscopy approach
US and Kobe		22	197	China	High prevalence of Babesia microti in small mammals in Beijing
Kobe and Otsu		4	115	China	Detection of Kobe-type and Otsu-type Babesia microti in wild rodents in China’s Yunnan province		shrew mouse	Mammalia	Mus pahari	1
							ermine	Mammalia	Mustela erminea	0
							European mink	Mammalia	Mustela lutreola	0
							black-footed ferret	Mammalia	Mustela nigripes	0
		0	242	Netherlands	Circulation of Babesia Species and Their Exposure to Humans through Ixodes ricinus		domestic ferret	Mammalia	Mustela putorius furo	0
							"birds"	Aves	Myiozetetes cayanensis	0
		11	396	Germany	Molecular examinations of Babesia microti in rodents and rodent-attached ticks from urban and sylvatic habitats in Germany		Bank vole	Mammalia	Myodes glareolus	1
		22	54	Turkey	Molecular Survey of Babesia microti (Aconoidasida: Piroplasmida) in Wild Rodents in Turkey
		3	243	Ireland	Presence and identity of Babesia microti in Ireland
		1	227	Slovakia	Babesia spp. in ticks and wildlife in different habitat types of Slovakia
		72	153	Russia / Middle Urals	Small mammals as potential reservoir hosts of Babesia microti in the Middle Urals
		2	33	Croatia	Molecular Survey of Babesia microti in Wild Rodents in Central Croatia
		60	151	Finland	First Report of Anaplasma phagocytophilum and Babesia microti in Rodents in Finland
		0	43	Croatia	Molecular Survey of Zoonotic Agents in Rodents and Other Small Mammals in Croatia
		1	???	France	Low prevalence of zoonotic Babesia in small mammals and Ixodes ricinus in Brittany, France
		14	54	Russia	Detection of Babesia DNA in Small Mammals and Ixodid Ticks in the North Urals, Western Siberia, and Far East of Russia
		12	405	Netherlands and elsewhere???	Circulation of Babesia Species and Their Exposure to Humans through Ixodes ricinus
							Brandt's bat	Mammalia	Myotis brandtii	0
							Daubenton's bat	Mammalia	Myotis daubentonii	0
							"bats"	Mammalia	Myotis davidii	0
							little brown bat	Mammalia	Myotis lucifugus	0
							"bats"	Mammalia	Myotis myotis	0
							pinecone soldierfish	Actinopteri	Myripristis murdjan	0
							Chinese sucker	Actinopteri	Myxocyprinus asiaticus	0
							Upper Galilee mountains blind mole rat	Mammalia	Nannospalax galili	0
							"frogs & toads"	Amphibia	Nanorana parkeri	0
							Rio pearlfish	Actinopteri	Nematolebias whitei	0
							lesser salmon catfish	Actinopteri	Neoarius graeffei	0
							Clouded leopard	Mammalia	Neofelis nebulosa	0
							American mink	Mammalia	Neogale vison	0
							"bony fishes"	Actinopteri	Neolamprologus brichardi	0
							Hawaiian monk seal	Mammalia	Neomonachus schauinslandi	0
							saffron-crested tyrant-manakin	Aves	Neopelma chrysocephalum	0
							Yangtze finless porpoise	Mammalia	Neophocaena asiaeorientalis asiaeorientalis	0
							Bourke's parrot	Aves	Neopsephotus bourkii	0
							straightnose pipefish	Actinopteri	Nerophis ophidion	0
							Kea	Aves	Nestor notabilis	0
							crested ibis	Aves	Nipponia nippon	0
							northern white-cheeked gibbon	Mammalia	Nomascus leucogenys	0
							mainland tiger snake	Lepidosauria	Notechis scutatus	0
							turquoise killifish	Actinopteri	Nothobranchius furzeri	0
							"birds"	Aves	Nothoprocta perdicaria	0
							New Zealand spotty	Actinopteri	Notolabrus celidotus	0
							helmeted guineafowl	Aves	Numida meleagris	0
		0	7	Netherlands	Circulation of Babesia Species and Their Exposure to Humans through Ixodes ricinus		raccoon dog	Mammalia	Nyctereutes procyonoides	0
		0	23	Korea	Serological and Molecular Detection of Toxoplasma gondii and Babesia microti in the Blood of Rescued Wild Animals in Gangwon-do (Province), Korea
							slow loris	Mammalia	Nycticebus coucang	0
							black-lipped pika	Mammalia	Ochotona curzoniae	0
							American pika	Mammalia	Ochotona princeps	0
							degu	Mammalia	Octodon degus	0
							Pacific walrus	Mammalia	Odobenus rosmarus divergens	0
	Experimental	-		Massachusetts	Role of deer in the epizootiology of Babesia microti in Massachusetts, USA		white-tailed deer	Mammalia	Odocoileus virginianus	0
					Human babesiosis (Peter J. Krause 2019)
							"birds"	Aves	Oenanthe melanoleuca	0
							pink salmon	Actinopteri	Oncorhynchus gorbuscha	0
							chum salmon	Actinopteri	Oncorhynchus keta	0
							coho salmon	Actinopteri	Oncorhynchus kisutch	0
							cherry salmon	Actinopteri	Oncorhynchus masou masou	0
							rainbow trout	Actinopteri	Oncorhynchus mykiss	0
							sockeye salmon	Actinopteri	Oncorhynchus nerka	0
							Chinook salmon	Actinopteri	Oncorhynchus tshawytscha	0
							southern grasshopper mouse	Mammalia	Onychomys torridus	0
							"bony fishes"	Actinopteri	Onychostoma macrolepis	0
							white-rumped snowfinch	Aves	Onychostruthus taczanowskii	0
							"birds"	Aves	Opisthocomus hoazin	0
							killer whale	Mammalia	Orcinus orca	0
							"bony fishes"	Actinopteri	Oreochromis aureus	0
							Nile tilapia	Actinopteri	Oreochromis niloticus	0
							platypus	Mammalia	Ornithorhynchus anatinus	0
							"placentals"	Mammalia	Orycteropus afer afer	0
		0	88	Netherlands	Circulation of Babesia Species and Their Exposure to Humans through Ixodes ricinus	Wild Rabbit Exposure to Leishmania infantum, Toxoplasma gondii, Anaplasma phagocytophilum and Babesia caballi Evidenced by Serum and Aqueous Humor Antibody Detection	rabbit	Mammalia	Oryctolagus cuniculus	0
							scimitar-horned oryx	Mammalia	Oryx dammah	0
							Japanese medaka	Actinopteri	Oryzias latipes	0
							Indian medaka	Actinopteri	Oryzias melastigma	0
							small-eared galago	Mammalia	Otolemur garnettii	0
		0	634	Netherlands	Circulation of Babesia Species and Their Exposure to Humans through Ixodes ricinus		sheep	Mammalia	Ovis aries	0
							ruddy duck	Aves	Oxyura jamaicensis	0
							pygmy chimpanzee	Mammalia	Pan paniscus	0
							chimpanzee	Mammalia	Pan troglodytes	0
							striped catfish	Actinopteri	Pangasianodon hypophthalmus	0
		6	121	Southern Africa	Detection of Babesia species in domestic and wild Southern African felids by means of DNA probes		Lion	Mammalia	Panthera leo	1
		+	???	South Africa	INFECTIOUS DISEASES OF THE FELIDAE: PARASITE COMMUNITIES FROM MINIATURE TO MASSIVE	Disseration by Heather Broughton July 3, 2017
							jaguar	Mammalia	Panthera onca	0
		0	1	Southern Africa	Detection of Babesia species in domestic and wild Southern African felids by means of DNA probes		Leopard	Mammalia	Panthera pardus	0
		1	3	Southern Africa	Detection of Babesia species in domestic and wild Southern African felids by means of DNA probes		Tiger	Mammalia	Panthera tigris	1
							snow leopard	Mammalia	Panthera uncia	0
							"snakes"	Lepidosauria	Pantherophis guttatus	0
		15	65	Kenya	Prevalence of Babesia microti in Free-Ranging Baboons and African Green Monkeys		olive baboon	Mammalia	Papio anubis	1
		1	???		Babesia as a complication ofimmunosuppression followingpig-to-baboon heart transplantation	Immunosuppressed animal
							Japanese flounder	Actinopteri	Paralichthys olivaceus	0
							Indian glassy fish	Actinopteri	Parambassis ranga	0
							"bony fishes"	Actinopteri	Paramisgurnus dabryanus	0
							"bony fishes"	Actinopteri	Paramormyrops kingsleyae	0
							Great Tit	Aves	Parus major	0
							house sparrow	Aves	Passer domesticus	0
							Eurasian tree sparrow	Aves	Passer montanus	0
							Dalmatian pelican	Aves	Pelecanus crispus	0
							Chinese soft-shelled turtle	Testudinata	Pelodiscus sinensis	0
							yellow perch	Actinopteri	Perca flavescens	0
							European perch	Actinopteri	Perca fluviatilis	0
							"bony fishes"	Actinopteri	Periophthalmus magnuspinnatus	0
							Pacific pocket mouse	Mammalia	Perognathus longimembris pacificus	0
							"rodents"	Mammalia	Peromyscus californicus insignis	0
							cactus mouse	Mammalia	Peromyscus eremicus	0
		0	26	Wisconsin	CO-INFECTION RATES OF SMALL MAMMAL HOSTS IN CENTRAL WISCONSIN		white-footed mouse	Mammalia	Peromyscus leucopus	1
		72	277	Pennsylvania	Higher Prevalence of Babesia microti than Borrelia burgdorferi in Small Mammal Species in Central Pennsylvania, United States
		10	81	Wisconsin and Minnestota	Cosegregation of a Novel Bartonella Species with Borrelia burgdorferi and Babesia microti in Peromyscus leucopus
		103	103	Connecticut and Block Island	Transplacental transmission of tick-borne Babesia microti in its natural host Peromyscus leucopus
		0	28	Texas	Prevalence of protozoan parasites in small and medium mammals in Texas, USA
		14	94	Wisconsin	Peromyscus maniculatus(Rodentia: Cricetidae): An overlookedreservoir of tick-borne pathogens in the Midwest, USA?
		10	14	New York	Co-Infection of Blacklegged Ticks with Babesia microti and Borrelia burgdorferi Is Higher than Expected and Acquired from Small Mammal Hosts
		12	17	New York	Reservoir Competence of Wildlife Host Species for Babesia microti
		0	20	Wisconsin	CO-INFECTION RATES OF SMALL MAMMAL HOSTS IN CENTRAL WISCONSIN	No bairdii in the species name	prairie deer mouse	Mammalia	Peromyscus maniculatus bairdii	1
		3	14	Pennsylvania	Higher Prevalence of Babesia microti than Borrelia burgdorferi in Small Mammal Species in Central Pennsylvania, United States
		80	318	Wisconsin	Peromyscus maniculatus(Rodentia: Cricetidae): An overlookedreservoir of tick-borne pathogens in the Midwest, USA?
		0	20	Maine	Enzootic Babesia microti in Maine
		0	62	Colorado	Babesia microti and Borrelia bissettii transmission by Ixodes spinipalpis ticks among prairie voles, Microtus ochrogaster, in Colorado
							"birds"	Aves	Pezoporus flaviventris	0
							ground parrot	Aves	Pezoporus wallicus	0
							Common warthog	Mammalia	Phacochoerus africanus	0
							White-tailed tropicbird	Aves	Phaethon lepturus	0
							great cormorant	Aves	Phalacrocorax carbo	0
							koala	Mammalia	Phascolarctos cinereus	0
							"Ring-necked pheasant"	Aves	Phasianus colchicus	0
							harbor seal	Mammalia	Phoca vitulina	0
							vaquita	Mammalia	Phocoena sinus	0
							desert hamster	Mammalia	Phodopus roborovskii	0
							leafy seadragon	Actinopteri	Phycodurus eques	0
							common seadragon	Actinopteri	Phyllopteryx taeniolatus	0
							pale spear-nosed bat	Mammalia	Phyllostomus discolor	0
							greater spear-nosed bat	Mammalia	Phyllostomus hastatus	0
							sperm whale	Mammalia	Physeter catodon	0
							Ugandan red Colobus	Mammalia	Piliocolobus tephrosceles	0
							fathead minnow	Actinopteri	Pimephales promelas	0
							Kuhl's pipistrelle	Mammalia	Pipistrellus kuhlii	0
							Wire-tailed manakin	Aves	Pipra filicauda	0
							leopard coralgrouper	Actinopteri	Plectropomus leopardus	0
							European plaice	Actinopteri	Pleuronectes platessa	0
							Common wall lizard	Lepidosauria	Podarcis muralis	0
							Aeolian wall lizard	Lepidosauria	Podarcis raffonei	0
							Black-capped chickadee	Aves	Poecile atricapillus	0
							Amazon molly	Actinopteri	Poecilia formosa	0
							sailfin molly	Actinopteri	Poecilia latipinna	0
							bony fishes	Actinopteri	Poecilia mexicana	0
							guppy	Actinopteri	Poecilia reticulata	0
							blackstripe livebearer	Actinopteri	Poeciliopsis prolifica	0
							central bearded dragon	Lepidosauria	Pogona vitticeps	0
							Red-fronted tinkerbird	Aves	Pogoniulus pusillus	0
							Mississippi paddlefish	Actinopteri	Polyodon spathula	0
							gray bichir	Cladistia	Polypterus senegalus	0
							Sumatran orangutan	Mammalia	Pongo abelii	0
							Bornean orangutan	Mammalia	Pongo pygmaeus	0
							leopard cat	Mammalia	Prionailurus bengalensis	0
							fishing cat	Mammalia	Prionailurus viverrinus	0
							smalltooth sawfish	Chondrichthyes	Pristis pectinata	0
							Coquerel's sifaka	Mammalia	Propithecus coquereli	0
							"snakes"	Lepidosauria	Protobothrops mucrosquamatus	0
							West African lungfish	Dipnomorpha	Protopterus annectens	0
							fat sand rat	Mammalia	Psammomys obesus	0
							South Georgia icefish	Actinopteri	Pseudochaenichthys georgianus	0
							bony fishes	Actinopteri	Pseudoliparis swirei	0
							corroboree frog	Amphibia	Pseudophryne corroboree	0
							"birds"	Aves	Pseudopipra pipra	0
							eastern brown snake	Lepidosauria	Pseudonaja textilis	0
							Tibetan ground-tit	Aves	Pseudopodoces humilis	0
							yellow-throated sandgrouse	Aves	Pterocles gutturalis	0
							"bats"	Mammalia	Pteronotus parnellii mesoamericanus	0
							black flying fox	Mammalia	Pteropus alecto	0
							"bats"	Mammalia	Pteronotus mesoamericanus	0
							Indian flying fox	Mammalia	Pteropus giganteus	0
							large flying fox	Mammalia	Pteropus vampyrus	0
							puma	Mammalia	Puma concolor	0
							jaguarundi	Mammalia	Puma yagouaroundi	0
							"bony fishes"	Actinopteri	Pundamilia nyererei	0
							ninespine stickleback	Actinopteri	Pungitius pungitius	0
							Sumatra barb	Actinopteri	Puntigrus tetrazona	0
							red-bellied piranha	Actinopteri	Pygocentrus nattereri	0
							Adelie penguin	Aves	Pygoscelis adeliae	0
							rufous-necked snowfinch	Aves	Pyrgilauda ruficollis	0
							Burmese python	Lepidosauria	Python bivittatus	0
							common frog	Amphibia	Rana temporaria	0
Kobe and Otsu		0	2	China	Detection of Kobe-type and Otsu-type Babesia microti in wild rodents in China’s Yunnan province		Norway rat	Mammalia	Rattus norvegicus	1
		52	776	China	High prevalence of Babesia microti in small mammals in Beijing
		1 or more	337	China	Prevalence and phylogenetic analysis of Babesia parasites in reservoir host species in Fujian province, Southeast China	Although Table 2 just says prevalence of Babesia, I think it means prevalence of Babesia microti (per the text).
		1	33	China	Dual infection with Anaplasma phagocytophilum and Babesia microti in a Rattus norvegicus, China
		1	407	Netherlands	Increased rat-borne zoonotic disease hazard in greener urban areas
					Molecular survey of Babesia microti, a causative agent of human babesiosis, in rodents in Egypt
		3	22	Southeast Asia	Babesia Occurrence in Rodents in Relation to Landscapes of Mainland Southeast Asia
Kobe and Otsu		0	49	Netherlands	Circulation of Babesia Species and Their Exposure to Humans through Ixodes ricinus		black rat	Mammalia	Rattus rattus	1
		0	70?	Australia	Haemoprotozoan surveillance in peri-urban native and introduced wildlife from Australia
		6	251	China	Detection of Kobe-type and Otsu-type Babesia microti in wild rodents in China's Yunnan province
		2	???	Italy	Zoonotic Microparasites in Invasive Black Rats (Rattus rattus) from Small Islands in Central Italy
		0	4	China	Prevalence and phylogenetic analysis of Babesia parasites in reservoir host species in Fujian province, Southeast China
							two-lined caecilian	Amphibia	Rhinatrema bivittatum	0
							whale shark	Chondrichthyes	Rhincodon typus	0
							lizards & snakes	Lepidosauria	Rhineura floridana	0
							bony fishes	Actinopteri	Rhinichthys klamathensis goyatoka	0
							greater horseshoe bat	Mammalia	Rhinolophus ferrumequinum	0
							black snub-nosed monkey	Mammalia	Rhinopithecus bieti	0
							golden snub-nosed monkey	Mammalia	Rhinopithecus roxellana	0
							black-legged kittiwake	Aves	Rissa tridactyla	0
							Egyptian rousette	Mammalia	Rousettus aegyptiacus	0
							Bolivian squirrel monkey	Mammalia	Saimiri boliviensis	0
							jewelled blenny	Actinopteri	Salarias fasciatus	0
							Atlantic salmon	Actinopteri	Salmo salar	0
							river trout	Actinopteri	Salmo trutta	0
							Arctic char	Actinopteri	Salvelinus alpinus	0
							brook trout	Actinopteri	Salvelinus fontinalis	0
							pikeperch	Actinopteri	Sander lucioperca	0
		0	2	Ecuador	First Molecular Identification of Trypanosomes and Absence of Babesia sp. DNA in Faeces of Non-Human Primates in the Ecuadorian Amazon	Captive animals, fecal samples	tufted capuchin	Mammalia	Sapajus apella	0
							Tasmanian devil	Mammalia	Sarcophilus harrisii	0
							bony fishes	Actinopteri	Scatophagus argus	0
							fence lizard	Lepidosauria	Sceloporus undulatus	0
		+	18	New York	Reservoir Competence of Wildlife Host Species for Babesia microti		gray squirrel	Mammalia	Sciurus carolinensis	1
		+	18	New York	Co-Infection of Blacklegged Ticks with Babesia microti and Borrelia burgdorferi Is Higher than Expected and Acquired from Small Mammal Hosts
							Asian bonytongue	Actinopteri	Scleropages formosus	0
							chub mackerel	Actinopteri	Scomber japonicus	0
							turbot	Actinopteri	Scophthalmus maximus	0
							honeycomb rockfish	Actinopteri	Sebastes umbrosus	0
							Common canary	Aves	Serinus canaria	0
							"bony fishes"	Actinopteri	Seriola aureovittata	0
							greater amberjack	Actinopteri	Seriola dumerili	0
							"bony fishes"	Actinopteri	Seriola lalandi dorsalis	0
							"bony fishes"	Actinopteri	Silurus meridionalis	0
							"bony fishes"	Actinopteri	Simochromis diagramma	0
							mandarin fish	Actinopteri	Siniperca chuatsi	0
							"bony fishes"	Actinopteri	Sinocyclocheilus anshuiensis	0
							Senegalese sole	Actinopteri	Solea senegalensis	0
							common sole	Actinopteri	Solea solea	0
					First Record of Hepatozoon spp. in Alpine Wild Rodents: Implications and Perspectives for Transmission Dynamics across the Food Web		European shrew	Mammalia	Sorex araneus	1
		13	34	Russia / Middle Urals	Small mammals as potential reservoir hosts of Babesia microti in the Middle Urals
		196	647	England	The Common Shrew (Sorex araneus): A Neglected Host of Tick-Borne Infections?
		10	107	Russia	Genetic diversity of Babesia in Ixodes persulcatus and small mammals from North Ural and West Siberia, Russia
		10	131	Russia	Detection of Babesia DNA in Small Mammals and Ixodid Ticks in the North Urals, Western Siberia, and Far East of Russia
		0	6	Croatia	Molecular Survey of Zoonotic Agents in Rodents and Other Small Mammals in Croatia
		0	3	Slovenia	The molecular evidence of Babesia microti infection in small mammals collected in Slovenia
							smoky shrew	Mammalia	Sorex fumeus	0
							gilthead seabream	Actinopteri	Sparus aurata	0
							plains spadefoot toad	Amphibia	Spea bombifrons	0
							orbiculate cardinalfish	Actinopteri	Sphaeramia orbicularis	0
							lizards & snakes	Lepidosauria	Sphaerodactylus townsendi	0
							bicolor damselfish	Actinopteri	Stegastes partitus	0
							sharks & rays	Chondrichthyes	Stegostoma tigrinum	0
							Kakapo	Aves	Strigops habroptila	0
							"birds"	Aves	Struthio camelus australis	0
							"bats"	Mammalia	Sturnira hondurensis	0
							Common starling	Aves	Sturnus vulgaris	0
							white-toothed pygmy shrew	Mammalia	Suncus etruscus	0
							meerkat	Mammalia	Suricata suricatta	0
		0	111	Netherlands	Circulation of Babesia Species and Their Exposure to Humans through Ixodes ricinus		pig	Mammalia	Sus scrofa	0
		0	18	China	Prevalence and phylogenetic analysis of Babesia parasites in reservoir host species in Fujian province, Southeast China
	Experimental	0		China	Evaluation on Infectivity of Babesia microti to Domestic Animals and Ticks Outside the Ixodes Genus	Unclear if it is truly a domestic pig
		0	1	Korea	Serological and Molecular Detection of Toxoplasma gondii and Babesia microti in the Blood of Rescued Wild Animals in Gangwon-do (Province), Korea
							siamang	Mammalia	Symphalangus syndactylus	0
							mandarinfish	Actinopteri	Synchiropus splendidus	0
							alligator pipefish	Actinopteri	Syngnathoides biaculeatus	0
							greater pipefish	Actinopteri	Syngnathus acus	0
							Gulf pipefish	Actinopteri	Syngnathus scovelli	0
							broad-nosed pipefish	Actinopteri	Syngnathus typhle	0
							Australian echidna	Mammalia	Tachyglossus aculeatus	0
							yellow catfish	Actinopteri	Tachysurus fulvidraco	0
							"bony fishes"	Actinopteri	Tachysurus vachellii	0
							zebra finch	Aves	Taeniopygia guttata	0
							sansaifugu	Actinopteri	Takifugu flavidus	0
							torafugu	Actinopteri	Takifugu rubripes	0
							Iberian mole	Mammalia	Talpa occidentalis	0
							red-crested turaco	Aves	Tauraco erythrolophus	0
							Three-toed box turtle	Testudinata	Terrapene carolina triunguis	0
							"bony fishes"	Actinopteri	Thalassophryne amazonica	0
							Western terrestrial garter snake	Lepidosauria	Thamnophis elegans	0
							"snakes"	Lepidosauria	Thamnophis sirtalis	0
							gelada	Mammalia	Theropithecus gelada	0
							yellowfin tuna	Actinopteri	Thunnus albacares	0
							southern bluefin tuna	Actinopteri	Thunnus maccoyii	0
							white-throated tinamou	Aves	Tinamus guttatus	0
							banded archerfish	Actinopteri	Toxotes jaculatrix	0
							"turtles"	Testudinata	Trachemys scripta elegans	0
							Francois's langur	Mammalia	Trachypithecus francoisi	0
							emerald rockcod	Actinopteri	Trematomus bernacchii	0
							Florida manatee	Mammalia	Trichechus manatus latirostris	0
		0	18?	Australia	Haemoprotozoan surveillance in peri-urban native and introduced wildlife from Australia		common brushtail	Mammalia	Trichosurus vulpecula	0
							"bony fishes"	Actinopteri	Triplophysa dalaica	0
							"bony fishes"	Actinopteri	Triplophysa rosa	0
							Chinese tree shrew	Mammalia	Tupaia chinensis	0
							common bottlenose dolphin	Mammalia	Tursiops truncatus	0
							lesser prairie-chicken	Aves	Tympanuchus pallidicinctus	0
							common barn owl	Aves	Tyto alba	0
							Arctic ground squirrel	Mammalia	Urocitellus parryii	0
		6	65	USA	American Black Bears as Hosts of Blacklegged Ticks (Acari: Ixodidae) in the Northeastern United States	Discrepancy betweent the results and the abstract for the % of bears infected with Babesia microti	American black bear	Mammalia	Ursus americanus	1
		0	49	Japan	Molecular detection of apicomplexan protozoa in Hokkaido brown bears (Ursus arctos yesoensis) and Japanese black bears (Ursus thibetanus japonicus)	Subspecies	brown bear	Mammalia	Ursus arctos	0
							polar bear	Mammalia	Ursus maritimus	0
							Komodo dragon	Lepidosauria	Varanus komodoensis	0
							alpaca	Mammalia	Vicugna pacos	0
							"birds"	Aves	Vidua chalybeata	0
							common wombat	Mammalia	Vombatus ursinus	0
							Arctic fox	Mammalia	Vulpes lagopus	0
		0	44	Germany	A molecular survey of Babesia spp. and Theileria spp. in red foxes (Vulpes vulpes) and their ticks from Thuringia, Germany	Possible evidence of resistance	red fox	Mammalia	Vulpes vulpes	1
		1	138	Poland	Apicomplexan parasites of red foxes (Vulpes vulpes) in northeastern Poland
		0	13	Italy	A Molecular Survey ofAnaplasmaspp.,Rickettsiaspp.,Ehrlichia canisandBabesia microtiin Foxes and Fleas fromSicily
							tropical clawed frog	Amphibia	Xenopus tropicalis	0
							swordfish	Actinopteri	Xiphias gladius	0
							Monterrey platyfish	Actinopteri	Xiphophorus couchianus	0
							green swordtail	Actinopteri	Xiphophorus hellerii	0
							southern platyfish	Actinopteri	Xiphophorus maculatus	0
							California sea lion	Mammalia	Zalophus californianus	0
							"birds"	Aves	Zonotrichia leucophrys gambelii	0
							white-throated sparrow	Aves	Zonotrichia albicollis	0
							common lizard	Lepidosauria	Zootoca vivipara	0
							sterlet	Actinopteri	Acipenser ruthenus	0
							carabao	Mammalia	Bubalus kerabau	0
							elephant shark	Chondrichthyes	Callorhinchus milii	0
							"snakes"	Lepidosauria	Candoia aspera	0
							crucian carp	Actinopteri	Carassius carassius	0
							silver crucian carp	Actinopteri	Carassius gibelio	0
							whitespotted bambooshark	Chondrichthyes	Chiloscyllium plagiosum	0
							black-headed gull	Aves	Chroicocephalus ridibundus	0
							"birds"	Aves	Cinclus cinclus	0
							blue tit	Aves	Cyanistes caeruleus	0
							Philippine flying lemur	Mammalia	Cynocephalus volans	0
							common carp	Actinopteri	Cyprinus carpio	0
							"lizards & snakes"	Lepidosauria	Elgaria multicarinata webbii	0
							European anchovy	Actinopteri	Engraulis encrasicolus	0
							epaulette shark	Chondrichthyes	Hemiscyllium ocellatum	0
							Atlantic stingray	Chondrichthyes	Hypanus sabinus	0
							coelacanth	Sarcopterygii	Latimeria chalumnae	0
							Far Eastern brook lamprey	Hyperoartia	Lethenteron reissneri	0
							"birds"	Aves	Melospiza melodia melodia	0
							smallmouth bass	Actinopteri	Micropterus dolomieu	0
							largemouth bass	Actinopteri	Micropterus salmoides	0
							lesser devil ray	Chondrichthyes	Mobula hypostoma	0
							worm pipefish	Actinopteri	Nerophis lumbriciformis	0
							black rockcod	Actinopteri	Notothenia coriiceps	0
							European smelt	Actinopteri	Osmerus eperlanus	0
							spotted tilapia	Actinopteri	Pelmatolapia mariae	0
							common spadefoot toad	Sarcopterygii	Pelobates fuscus	0
							sea lamprey	Hyperoartia	Petromyzon marinus	0
							night parrot	Aves	Pezoporus occidentalis	0
							European flounder	Actinopteri	Platichthys flesus	0
							tawny-flanked prinia	Aves	Prinia subflava	0
							"birds"	Aves	Rhea pennata	0
							lake trout	Actinopteri	Salvelinus namaycush	0
							sardine	Actinopteri	Sardina pilchardus	0
							Atlantic mackerel	Actinopteri	Scomber scombrus	0
							smaller spotted catshark	Chondrichthyes	Scyliorhinus canicula	0
							"bony fishes"	Actinopteri	Sinocyclocheilus grahami	0
							"bony fishes"	Actinopteri	Sinocyclocheilus rhinocerous	0
							"bony fishes"	Actinopteri	Trichomycterus rosablanca	0
							Pin-tailed whydah	Aves	Vidua macroura	0
							razorback sucker	Actinopteri	Xyrauchen texanus	0

## Sheet: Species evaluated from A to Z
Acanthisitta chloris
Acanthochromis polyacanthus			Species	Common name	NCBI gene entries	References showing Bm infection
Acanthopagrus latus		1	Peromyscus leucopus	white-footed mouse	32259
Accipiter gentilis		2	Sorex araneus	European shrew	28675
Acinonyx jubatus		3	Myodes glareolus	bank vole	30720
Acipenser ruthenus		4	Mesocricetus auratus	golden hamster	36157
Acomys russatus		5	Mus musculus	house mouse	107992
Agelaius phoeniceus		6	Meriones unguiculatus	Mongolian gerbil	34732
Ahaetulla prasina		7	Rattus norvegicus	Norway rat	47827
Ailuropoda melanoleuca		8	Felis catus	domestic cat	39395
Alligator mississippiensis		9	Macaca mulatta	Rhesus monkey	40413
Alligator sinensis		10	Apodemus sylvaticus	European woodmouse	34663
Alosa alosa		11	Canis lupus familiaris	dog	50757
Alosa sapidissima		12	Arvicola amphibius	Eurasian water vole	28375
Amblyraja radiata		13	Peromyscus maniculatus bairdii	prairie deer mouse	36461
Ammospiza caudacuta		14	Macaca fascicularis	crab-eating macaque	35716
Ammospiza nelsoni		15	Cricetulus griseus	Chinese hamster	34824
Amphiprion ocellaris		16	Sciurus carolinensis	gray squirrel	37368
Anabas testudineus		17	Camelus dromedarius	Arabian camel	37476
Anarrhichthys ocellatus		18	Papio anubis	olive baboon	39330
Anas platyrhynchos		19	Rattus rattus	black rat	32124
Anguilla anguilla		20	Panthera leo	lion	32109
Anguilla rostrata		21	Mus caroli	Ryukyu mouse	32457
Anolis carolinensis		22	Microtus ochrogaster	prairie vole	26434
Anolis sagrei ordinatus		23	Ursus americanus	American black bear	28897
Anoplopoma fimbria		24	Mus pahari	shrew mouse	29520
Anser cygnoides		25	Microtus fortis	reed vole	29738
Antechinus flavipes		26	Meles meles	Eurasian badger	31234
Antrostomus carolinensis		27	Panthera tigris	tiger	33598
Aotus nancymaae		28	Vulpes vulpes	red fox	29062
Apaloderma vittatum
Apodemus sylvaticus
Aptenodytes forsteri
Apteryx mantelli mantelli
Apteryx rowi
Apus apus
Aquila chrysaetos chrysaetos
Archocentrus centrarchus
Artibeus jamaicensis				Column1	Species	Genbank common name	NCBI BLAST name	NCBI gene entries	Total	References showing Bm infection
Arvicanthis niloticus				1	Peromyscus leucopus	white-footed mouse	rodents	32259	5	31750805	Transplacental transmission of tick-borne Babesia microti in its natural host Peromyscus leucopus	Peromyscus maniculatus (Rodentia: Cricetidae): An overlooked reservoir of tick-borne pathogens in the Midwest, USA?	24940999	23171673
Arvicola amphibius				2	Sorex araneus	European shrew	insectivores	28675	5	35456763	Small Mammals As Potential Reservoir Hosts of Babesia microti in the Middle Urals	21453011	20800011	Detection of Babesia DNA in Small Mammals and Ixodid Ticks in the North Urals, Western Siberia, and Far East of Russia
Astatotilapia calliptera				3	Myodes glareolus	bank vole	rodents	30720	5	31143936	37406478	33804875	Small Mammals As Potential Reservoir Hosts of Babesia microti in the Middle Urals	24848684
Astyanax mexicanus				4	Mesocricetus auratus	golden hamster	rodents	36157	5	27959685	33813484	US-type Babesia microti isolated from small wild mammals in Eastern Hokkaido, Japan.	26892459	27572973
Athene cunicularia				5	Mus musculus	house mouse	rodents	107992	5	35819239	33653384	30019558	33176879	37187473
Austrofundulus limnaeus				6	Meriones unguiculatus	Mongolian gerbil	rodents	34732	5	24023759	11923342	14596289	10461956	7447406
Aythya fuligula				7	Rattus norvegicus	Norway rat	rodents	47827	5	33176879	35819239	23838022	37392874	29227211
Balaenoptera acutorostrata				8	Felis catus	domestic cat	carnivores	39395	5	Detection of Babesia species in domestic and wild Southern African felids by means of DNA probes	24895629	30909950	33597451	34578146
Balaenoptera musculus				9	Macaca mulatta	Rhesus monkey	primates	40413	4	Infection of Plasmodium knowlesi and Babesia microti in farmed monkeys in Guangxi	26892459	20048045	7258477
Balaenoptera ricei				10	Apodemus sylvaticus	European woodmouse	rodents	34663	3	31143936	37406478	33804875
Balearica regulorum gibbericeps				11	Canis lupus familiaris	dog	carnivores	50757	3	Experimental infection of dogs with Babesia microti	26348245	33597451
Betta splendens				12	Arvicola amphibius	Eurasian water vole	rodents	28375	2	Parasites and pathogens in wild populations of water voles (Arvicola amphibius) in the UK	37519240
Bison bison bison				13	Peromyscus maniculatus bairdii	prairie deer mouse	rodents	36461	2	31750805	Peromyscus maniculatus (Rodentia: Cricetidae): An overlooked reservoir of tick-borne pathogens in the Midwest, USA?
Boleophthalmus pectinirostris				14	Macaca fascicularis	crab-eating macaque	primates	35716	2	29469289	Infection of Plasmodium knowlesi and Babesia microti in farmed monkeys in Guangxi
Bombina bombina				15	Cricetulus griseus	Chinese hamster	rodents	34824	2	15805741	15942137
Bos indicus				16	Sciurus carolinensis	gray squirrel	rodents	37368	2	24940999	23171673
Bos indicus x Bos taurus				17	Camelus dromedarius	Arabian camel	even-toed ungulates	37476	2	https://evmspj.journals.ekb.eg/article_204355.html#:~:text=PCR%20assay%20focusing%20on%20the,11.97%25%20using%20nested%20PCR%20assays.	36808565
Bos javanicus				18	Papio anubis	olive baboon	primates	39330	2	Prevalence of Babesia microti in Free-Ranging Baboons and African Green Monkeys	17381691
Bos mutus				19	Rattus rattus	black rat	rodents	32124	2	28803569	37894002
Bos taurus				20	Panthera leo	lion	carnivores	32109	2	Detection of Babesia species in domestic and wild Southern African felids by means of DNA probes	INFECTIOUS DISEASES OF THE FELIDAE: PARASITE COMMUNITIES FROM MINIATURE TO MASSIVE
Brienomyrus brachyistius				21	Mus caroli	Ryukyu mouse	rodents	32457	2	28803569	29227211
Bubalus bubalis				22	Microtus ochrogaster	prairie vole	rodents	26434	1	11155930
Bubalus carabanensis				23	Ursus americanus	American black bear	carnivores	28897	1	26336232
Bubalus kerabau				24	Mus pahari	shrew mouse	rodents	29520	1	28803569
Buceros rhinoceros silvestris				25	Microtus fortis	reed vole	rodents	29738	1	https://www.cabidigitallibrary.org/doi/full/10.5555/20123361212
Budorcas taxicolor				26	Meles meles	Eurasian badger	carnivores	31234	1	28506045
Bufo bufo				27	Panthera tigris	tiger	carnivores	33598	1	Detection of Babesia species in domestic and wild Southern African felids by means of DNA probes
Bufo gargarizans				28	Vulpes vulpes	red fox	carnivores	29062	1	Apicomplexan parasites of red foxes (Vulpes vulpes) in northeastern Poland
Calidris pugnax
Callithrix jacchus
Callorhinchus milii
Callorhinus ursinus
Calypte anna
Camarhynchus parvulus
Camelus bactrianus
Camelus dromedarius
Camelus ferus
Candoia aspera
Canis lupus dingo
Canis lupus familiaris
Capra hircus
Carassius auratus
Carassius carassius
Carassius gibelio
Carcharodon carcharias
Caretta caretta
Cariama cristata
Carlito syrichta
Castor canadensis
Catharus ustulatus
Cavia porcellus
Cebus imitator
Centrocercus urophasianus
Centropristis striata
Ceratotherium simum simum
Cercocebus atys
Cervus canadensis
Cervus elaphus
Chaetura pelagica
Chanos chanos
Charadrius vociferus
Cheilinus undulatus
Chelmon rostratus
Chelonia mydas
Chelonoidis abingdonii
Chiloscyllium plagiosum
Chinchilla lanigera
Chionomys nivalis
Chiroxiphia lanceolata
Chlamydotis macqueenii
Chlorocebus sabaeus
Choloepus didactylus
Chroicocephalus ridibundus
Chrysemys picta
Chrysochloris asiatica
Cinclus cinclus
Clarias gariepinus
Clupea harengus
Colius striatus
Colobus angolensis palliatus
Cololabis saira
Colossoma macropomum
Columba livia
Condylura cristata
Conger conger
Corapipo altera
Coregonus clupeaformis
Corvus brachyrhynchos
Corvus cornix cornix
Corvus hawaiiensis
Corvus kubaryi
Corvus moneduloides
Corythoichthys intestinalis
Cottoperca gobio
Coturnix japonica
Cricetulus griseus
Crocodylus porosus
Crotalus tigris
Ctenopharyngodon idella
Cuculus canorus
Cyanistes caeruleus
Cyclopterus lumpus
Cygnus atratus
Cygnus olor
Cynocephalus volans
Cynoglossus semilaevis
Cyprinodon tularosa
Cyprinodon variegatus
Cyprinus carpio
Dama dama
Danio aesculapii
Danio rerio
Dasypus novemcinctus
Delphinapterus leucas
Delphinus delphis
Denticeps clupeoides
Dermochelys coriacea
Desmodus rotundus
Dicentrarchus labrax
Diceros bicornis minor
Dipodomys ordii
Dipodomys spectabilis
Doryrhamphus excisus
Dromaius novaehollandiae
Dromiciops gliroides
Dryobates pubescens
Dunckerocampus dactyliophorus
Echeneis naucrates
Echinops telfairi
Egretta garzetta
Electrophorus electricus
Eleginops maclovinus
Elephantulus edwardii
Elephas maximus indicus
Elgaria multicarinata webbii
Empidonax traillii
Emys orbicularis
Engraulis encrasicolus
Enhydra lutris kenyoni
Entelurus aequoreus
Epinephelus fuscoguttatus
Epinephelus lanceolatus
Epinephelus moara
Eptesicus fuscus
Equus asinus
Equus caballus
Equus przewalskii
Equus quagga
Erinaceus europaeus
Erpetoichthys calabaricus
Esox lucius
Etheostoma cragini
Etheostoma spectabile
Eubalaena glacialis
Eublepharis macularius
Euleptes europaea
Eumetopias jubatus
Eurypyga helias
Falco biarmicus
Falco cherrug
Falco naumanni
Falco peregrinus
Falco rusticolus
Felis catus
Ficedula albicollis
Fukomys damarensis
Fulmarus glacialis
Fundulus heteroclitus
Gadus chalcogrammus
Gadus macrocephalus
Gadus morhua
Galeopterus variegatus
Gallus gallus
Gambusia affinis
Gasterosteus aculeatus
Gavia stellata
Gavialis gangeticus
Gekko japonicus
Geospiza fortis
Geotrypetes seraphini
Girardinichthys multiradiatus
Globicephala melas
Gopherus evgoodei
Gopherus flavomarginatus
Gorilla gorilla gorilla
Gouania willdenowi
Gracilinanus agilis
Grammomys surdaster
Grus americana
Gymnodraco acuticeps
Gymnogyps californianus
Haemorhous mexicanus
Haliaeetus albicilla
Haliaeetus leucocephalus
Halichoerus grypus
Haplochromis burtoni
Harpia harpyja
Hemibagrus wyckioides
Hemicordylus capensis
Hemiscyllium ocellatum
Heterocephalus glaber
Heteronotia binoei
Hippocampus comes
Hippocampus zosterae
Hippoglossus hippoglossus
Hippoglossus stenolepis
Hippopotamus amphibius kiboko
Hipposideros armiger
Hirundo rustica
Homo sapiens
Hyaena hyaena
Hyla sarda
Hylobates moloch
Hypanus sabinus
Hypomesus transpacificus
Ictalurus furcatus
Ictalurus punctatus
Ictidomys tridecemlineatus
Indicator indicator
Jaculus jaculus
Kogia breviceps
Kryptolebias marmoratus
Labeo rohita
Labrus bergylta
Labrus mixtus
Lacerta agilis
Lagenorhynchus albirostris
Lagenorhynchus obliquidens
Lagopus leucura
Lagopus muta
Lampris incognitus
Larimichthys crocea
Lates calcarifer
Latimeria chalumnae
Lemur catta
Leopardus geoffroyi
Lepidothrix coronata
Lepisosteus oculatus
Leptonychotes weddellii
Leptosomus discolor
Lepus europaeus
Lethenteron reissneri
Leucoraja erinacea
Limanda limanda
Lipotes vexillifer
Lonchura striata domestica
Lontra canadensis
Loxodonta africana
Lutra lutra
Lynx canadensis
Lynx rufus
Macaca fascicularis
Macaca mulatta
Macaca nemestrina
Macaca thibetana thibetana
Malaclemys terrapin pileata
Malurus melanocephalus
Manacus candei
Manacus vitellinus
Mandrillus leucophaeus
Manis javanica
Manis pentadactyla
Marmota flaviventris
Marmota marmota marmota
Marmota monax
Mastacembelus armatus
Mastomys coucha
Mauremys mutica
Mauremys reevesii
Maylandia zebra
Megalobrama amblycephala
Megalops cyprinoides
Melanotaenia boesemani
Meleagris gallopavo
Meles meles
Melopsittacus undulatus
Melospiza georgiana
Melospiza melodia melodia
Melozone crissalis
Meriones unguiculatus
Merops nubicus
Mesitornis unicolor
Mesocricetus auratus
Mesoplodon densirostris
Microcaecilia unicolor
Microcebus murinus
Micropterus dolomieu
Micropterus salmoides
Microtus fortis
Microtus ochrogaster
Microtus oregoni
Miniopterus natalensis
Mirounga angustirostris
Mirounga leonina
Misgurnus anguillicaudatus
Mobula hypostoma
Molossus molossus
Molothrus ater
Monodelphis domestica
Monodon monoceros
Monopterus albus
Morone saxatilis
Moschus berezovskii
Motacilla alba alba
Mugil cephalus
Mus caroli
Mus musculus
Mus pahari
Mustela erminea
Mustela lutreola
Mustela nigripes
Mustela putorius furo
Myiozetetes cayanensis
Myodes glareolus
Myotis brandtii
Myotis daubentonii
Myotis davidii
Myotis lucifugus
Myotis myotis
Myripristis murdjan
Myxocyprinus asiaticus
Nannospalax galili
Nanorana parkeri
Nematolebias whitei
Neoarius graeffei
Neofelis nebulosa
Neogale vison
Neolamprologus brichardi
Neomonachus schauinslandi
Neopelma chrysocephalum
Neophocaena asiaeorientalis asiaeorientalis
Neopsephotus bourkii
Nerophis lumbriciformis
Nerophis ophidion
Nestor notabilis
Nipponia nippon
Nomascus leucogenys
Notechis scutatus
Nothobranchius furzeri
Nothoprocta perdicaria
Notolabrus celidotus
Notothenia coriiceps
Numida meleagris
Nyctereutes procyonoides
Nycticebus coucang
Ochotona curzoniae
Ochotona princeps
Octodon degus
Odobenus rosmarus divergens
Odocoileus virginianus
Oenanthe melanoleuca
Oncorhynchus gorbuscha
Oncorhynchus keta
Oncorhynchus kisutch
Oncorhynchus masou masou
Oncorhynchus mykiss
Oncorhynchus nerka
Oncorhynchus tshawytscha
Onychomys torridus
Onychostoma macrolepis
Onychostruthus taczanowskii
Opisthocomus hoazin
Orcinus orca
Oreochromis aureus
Oreochromis niloticus
Ornithorhynchus anatinus
Orycteropus afer afer
Oryctolagus cuniculus
Oryx dammah
Oryzias latipes
Oryzias melastigma
Osmerus eperlanus
Otolemur garnettii
Ovis aries
Oxyura jamaicensis
Pan paniscus
Pan troglodytes
Pangasianodon hypophthalmus
Panthera leo
Panthera onca
Panthera pardus
Panthera tigris
Panthera uncia
Pantherophis guttatus
Papio anubis
Paralichthys olivaceus
Parambassis ranga
Paramisgurnus dabryanus
Paramormyrops kingsleyae
Parus major
Passer domesticus
Passer montanus
Pelecanus crispus
Pelmatolapia mariae
Pelobates fuscus
Pelodiscus sinensis
Perca flavescens
Perca fluviatilis
Periophthalmus magnuspinnatus
Perognathus longimembris pacificus
Peromyscus californicus insignis
Peromyscus eremicus
Peromyscus leucopus
Peromyscus maniculatus bairdii
Petromyzon marinus
Pezoporus flaviventris
Pezoporus occidentalis
Pezoporus wallicus
Phacochoerus africanus
Phaethon lepturus
Phalacrocorax carbo
Phascolarctos cinereus
Phasianus colchicus
Phoca vitulina
Phocoena sinus
Phodopus roborovskii
Phycodurus eques
Phyllopteryx taeniolatus
Phyllostomus discolor
Phyllostomus hastatus
Physeter catodon
Piliocolobus tephrosceles
Pimephales promelas
Pipistrellus kuhlii
Pipra filicauda
Platichthys flesus
Plectropomus leopardus
Pleuronectes platessa
Podarcis muralis
Podarcis raffonei
Poecile atricapillus
Poecilia formosa
Poecilia latipinna
Poecilia mexicana
Poecilia reticulata
Poeciliopsis prolifica
Pogona vitticeps
Pogoniulus pusillus
Polyodon spathula
Polypterus senegalus
Pongo abelii
Pongo pygmaeus
Prinia subflava
Prionailurus bengalensis
Prionailurus viverrinus
Pristis pectinata
Propithecus coquereli
Protobothrops mucrosquamatus
Protopterus annectens
Psammomys obesus
Pseudochaenichthys georgianus
Pseudoliparis swirei
Pseudonaja textilis
Pseudophryne corroboree
Pseudopipra pipra
Pseudopodoces humilis
Pterocles gutturalis
Pteronotus mesoamericanus
Pteronotus parnellii mesoamericanus
Pteropus alecto
Pteropus giganteus
Pteropus vampyrus
Puma concolor
Puma yagouaroundi
Pundamilia nyererei
Pungitius pungitius
Puntigrus tetrazona
Pygocentrus nattereri
Pygoscelis adeliae
Pyrgilauda ruficollis
Python bivittatus
Rana temporaria
Rattus norvegicus
Rattus rattus
Rhea pennata
Rhinatrema bivittatum
Rhincodon typus
Rhineura floridana
Rhinichthys klamathensis goyatoka
Rhinolophus ferrumequinum
Rhinopithecus bieti
Rhinopithecus roxellana
Rissa tridactyla
Rousettus aegyptiacus
Saimiri boliviensis
Salarias fasciatus
Salmo salar
Salmo trutta
Salvelinus alpinus
Salvelinus fontinalis
Salvelinus namaycush
Sander lucioperca
Sapajus apella
Sarcophilus harrisii
Sardina pilchardus
Scatophagus argus
Sceloporus undulatus
Sciurus carolinensis
Scleropages formosus
Scomber japonicus
Scomber scombrus
Scophthalmus maximus
Scyliorhinus canicula
Sebastes umbrosus
Serinus canaria
Seriola aureovittata
Seriola dumerili
Seriola lalandi dorsalis
Silurus meridionalis
Simochromis diagramma
Siniperca chuatsi
Sinocyclocheilus anshuiensis
Sinocyclocheilus grahami
Sinocyclocheilus rhinocerous
Solea senegalensis
Solea solea
Sorex araneus
Sorex fumeus
Sparus aurata
Spea bombifrons
Sphaeramia orbicularis
Sphaerodactylus townsendi
Stegastes partitus
Stegostoma tigrinum
Strigops habroptila
Struthio camelus australis
Sturnira hondurensis
Sturnus vulgaris
Suncus etruscus
Suricata suricatta
Sus scrofa
Symphalangus syndactylus
Synchiropus splendidus
Syngnathoides biaculeatus
Syngnathus acus
Syngnathus scovelli
Syngnathus typhle
Tachyglossus aculeatus
Tachysurus fulvidraco
Tachysurus vachellii
Taeniopygia guttata
Takifugu flavidus
Takifugu rubripes
Talpa occidentalis
Tauraco erythrolophus
Terrapene carolina triunguis
Thalassophryne amazonica
Thamnophis elegans
Thamnophis sirtalis
Theropithecus gelada
Thunnus albacares
Thunnus maccoyii
Tinamus guttatus
Toxotes jaculatrix
Trachemys scripta elegans
Trachypithecus francoisi
Trematomus bernacchii
Trichechus manatus latirostris
Trichomycterus rosablanca
Trichosurus vulpecula
Triplophysa dalaica
Triplophysa rosa
Tupaia chinensis
Tursiops truncatus
Tympanuchus pallidicinctus
Tyto alba
Urocitellus parryii
Ursus americanus
Ursus arctos
Ursus maritimus
Varanus komodoensis
Vicugna pacos
Vidua chalybeata
Vidua macroura
Vombatus ursinus
Vulpes lagopus
Vulpes vulpes
Xenopus tropicalis
Xiphias gladius
Xiphophorus couchianus
Xiphophorus hellerii
Xiphophorus maculatus
Xyrauchen texanus
Zalophus californianus
Zonotrichia albicollis
Zonotrichia leucophrys gambelii
Zootoca vivipara

## Sheet: Command line (CL) 
	datasets download gene gene-id 28 --ortholog all --filename orthologs.zip
	dataformat tsv gene --fields tax-name --package orthologs.zip

## Sheet: Orthologs Bm susceptible (CL)
ABO			GYPA			GYPB			GYPE			A4GALT			RHD			RHCE			BCAM			KEL			FUT3			ACKR1			SLC14A1			SLC4A1			ACHE			XG			CD99			ERMAP
Peromyscus maniculatus bairdii	1		Rattus norvegicus	1		Homo sapiens	1		Homo sapiens	1		Cricetulus griseus	1		Homo sapiens	1		Peromyscus maniculatus bairdii	1		Camelus dromedarius	1		Peromyscus maniculatus bairdii	1		Homo sapiens	1		Meriones unguiculatus	1		Macaca fascicularis	1		Microtus ochrogaster	1		Arvicola amphibius	1		Canis lupus familiaris	1		Panthera tigris	1		Sarcophilus harrisii	0
Papio anubis	1		Peromyscus maniculatus bairdii	1		Pan troglodytes	0		Pan troglodytes	0		Rattus rattus	1					Mesocricetus auratus	1		Arvicola amphibius	1		Microtus fortis	1		Pongo abelii	0		Sciurus carolinensis	1		Mus pahari	1		Peromyscus maniculatus bairdii	1		Myodes glareolus	1		Macaca fascicularis	1		Macaca fascicularis	1		Dasypus novemcinctus	0
Mus caroli	1		Felis catus	1								Homo sapiens	1					Meriones unguiculatus	1		Microtus fortis	1		Arvicola amphibius	1		Pan paniscus	0		Sorex araneus	1		Arvicola amphibius	1		Apodemus sylvaticus	1		Peromyscus leucopus	1		Meriones unguiculatus	1		Vulpes vulpes	1		Mustela putorius furo	0
Mus musculus	1		Meriones unguiculatus	1								Panthera tigris	1					Arvicola amphibius	1		Canis lupus familiaris	1		Homo sapiens	1		Odobenus rosmarus divergens	0		Peromyscus maniculatus bairdii	1		Sciurus carolinensis	1		Macaca mulatta	1		Microtus ochrogaster	1		Microtus fortis	1		Mesocricetus auratus	1		Peromyscus maniculatus bairdii	1
Cricetulus griseus	1		Camelus dromedarius	1								Meriones unguiculatus	1					Microtus ochrogaster	1		Panthera tigris	1		Microtus ochrogaster	1		Falco peregrinus	0		Mus caroli	1		Apodemus sylvaticus	1		Peromyscus leucopus	1		Mus pahari	1		Panthera tigris	1		Sorex araneus	1		Lipotes vexillifer	0
Homo sapiens	1		Arvicola amphibius	1								Mus musculus	1					Mus caroli	1		Papio anubis	1		Papio anubis	1		Falco cherrug	0		Mus musculus	1		Vulpes vulpes	1		Rattus norvegicus	1		Sciurus carolinensis	1		Microtus ochrogaster	1		Homo sapiens	1		Chlorocebus sabaeus	0
Canis lupus familiaris	1		Panthera leo	1								Peromyscus maniculatus bairdii	1					Vulpes vulpes	1		Felis catus	1		Sciurus carolinensis	1		Chrysochloris asiatica	0		Macaca mulatta	1		Peromyscus leucopus	1		Mesocricetus auratus	1		Canis lupus familiaris	1		Panthera leo	1		Panthera leo	1		Calypte anna	0
Microtus ochrogaster	1		Papio anubis	1								Apodemus sylvaticus	1					Homo sapiens	1		Microtus ochrogaster	1		Rattus norvegicus	1		Elephantulus edwardii	0		Cricetulus griseus	1		Meriones unguiculatus	1		Mus pahari	1		Microtus fortis	1		Vulpes vulpes	1		Felis catus	1		Rhinopithecus roxellana	0
Vulpes vulpes	1		Microtus ochrogaster	1								Rattus norvegicus	1					Panthera tigris	1		Mus pahari	1		Sorex araneus	1		Chelonia mydas	0		Meles meles	1		Myodes glareolus	1		Microtus fortis	1		Peromyscus maniculatus bairdii	1		Arvicola amphibius	1		Microtus fortis	1		Camelus bactrianus	0
Camelus dromedarius	1		Macaca mulatta	1								Macaca mulatta	1					Microtus fortis	1		Meriones unguiculatus	1		Meles meles	1		Lipotes vexillifer	0		Mesocricetus auratus	1		Peromyscus maniculatus bairdii	1		Mus musculus	1		Vulpes vulpes	1		Sciurus carolinensis	1		Canis lupus familiaris	1		Propithecus coquereli	0
Mus pahari	1		Mus caroli	1								Macaca fascicularis	1					Canis lupus familiaris	1		Vulpes vulpes	1		Macaca mulatta	1		Falco rusticolus	0		Myodes glareolus	1		Camelus dromedarius	1		Homo sapiens	1		Macaca mulatta	1		Camelus dromedarius	1		Ursus americanus	1		Castor canadensis	0
Macaca mulatta	1		Mus pahari	1								Ursus americanus	1					Sorex araneus	1		Rattus norvegicus	1		Mus caroli	1		Falco naumanni	0		Homo sapiens	1		Mus musculus	1		Ursus americanus	1		Apodemus sylvaticus	1		Homo sapiens	1		Sciurus carolinensis	1		Neomonachus schauinslandi	0
Rattus norvegicus	1		Sorex araneus	1								Microtus ochrogaster	1					Peromyscus leucopus	1		Rattus rattus	1		Vulpes vulpes	1		Gorilla gorilla gorilla	0		Mus pahari	1		Microtus ochrogaster	1		Cricetulus griseus	1		Panthera tigris	1		Felis catus	1		Camelus dromedarius	1		Marmota flaviventris	0
Macaca fascicularis	1		Homo sapiens	1								Camelus dromedarius	1					Rattus rattus	1		Sorex araneus	1		Apodemus sylvaticus	1		Falco biarmicus	0		Panthera leo	1		Rattus norvegicus	1		Mus caroli	1		Macaca fascicularis	1		Sorex araneus	1		Mus caroli	1		Phoca vitulina	0
Rattus rattus	1		Macaca fascicularis	1								Meles meles	1					Ailuropoda melanoleuca	0		Peromyscus leucopus	1		Mus pahari	1		Pan troglodytes	0		Vulpes vulpes	1		Papio anubis	1		Camelus dromedarius	1		Ursus americanus	1		Macaca mulatta	1		Microtus ochrogaster	1		Pipistrellus kuhlii	0
Myodes glareolus	1		Myodes glareolus	1								Mus pahari	1					Capra hircus	0		Panthera leo	1		Meriones unguiculatus	1					Papio anubis	1		Felis catus	1		Meriones unguiculatus	1		Meles meles	1		Ursus americanus	1		Arvicola amphibius	1		Vulpes lagopus	0
Ictidomys tridecemlineatus	0		Microtus fortis	1								Arvicola amphibius	1					Phalacrocorax carbo	0		Macaca fascicularis	1		Cricetulus griseus	1					Camelus dromedarius	1		Homo sapiens	1		Arvicola amphibius	1		Mus musculus	1		Meles meles	1		Cricetulus griseus	1		Centrocercus urophasianus	0
Orycteropus afer afer	0		Mesocricetus auratus	1								Sciurus carolinensis	1					Buceros rhinoceros silvestris	0		Mus caroli	1		Peromyscus leucopus	1					Ursus americanus	1		Macaca mulatta	1		Meles meles	1		Felis catus	1		Mesocricetus auratus	1		Meriones unguiculatus	1		Panthera leo	1
Mesitornis unicolor	0		Peromyscus leucopus	1								Peromyscus leucopus	1					Colius striatus	0		Mesocricetus auratus	1		Rattus rattus	1					Rattus norvegicus	1		Microtus fortis	1		Sciurus carolinensis	1		Sorex araneus	1		Dasypus novemcinctus	0		Macaca mulatta	1		Mirounga angustirostris	0
Gorilla gorilla gorilla	0		Panthera tigris	1								Microtus fortis	1					Rhinopithecus bieti	0		Ursus americanus	1		Canis lupus familiaris	1					Rattus rattus	1		Canis lupus familiaris	1		Rattus rattus	1		Homo sapiens	1		Oryctolagus cuniculus	0		Peromyscus leucopus	1		Microtus fortis	1
Equus caballus	0		Sciurus carolinensis	1								Sorex araneus	1					Vombatus ursinus	0		Peromyscus maniculatus bairdii	1		Felis catus	1					Microtus fortis	1		Mus caroli	1		Vulpes vulpes	1		Camelus dromedarius	1		Serinus canaria	0		Meleagris gallopavo	0		Macaca thibetana thibetana	0
Bubalus bubalis	0		Apodemus sylvaticus	1								Mus caroli	1					Corvus moneduloides	0		Sciurus carolinensis	1		Macaca fascicularis	1					Apodemus sylvaticus	1		Rattus rattus	1		Sorex araneus	1		Mus caroli	1		Charadrius vociferus	0		Nomascus leucogenys	0		Bubalus kerabau	0
Ovis aries	0		Pongo abelii	0								Panthera leo	1					Phocoena sinus	0		Mus musculus	1		Camelus dromedarius	1					Felis catus	1		Pongo abelii	0		Panthera leo	1		Rattus norvegicus	1		Leptosomus discolor	0		Columba livia	0		Lagenorhynchus albirostris	0
Capra hircus	0		Sus scrofa	0								Felis catus	1					Catharus ustulatus	0		Macaca mulatta	1		Panthera leo	1					Microtus ochrogaster	1		Mustela putorius furo	0		Myodes glareolus	1		Cricetulus griseus	1		Mesitornis unicolor	0		Galeopterus variegatus	0		Cynocephalus volans	0
Panthera pardus	0		Panthera onca	0								Canis lupus familiaris	1					Balaenoptera musculus	0		Myodes glareolus	1		Mus musculus	1					Peromyscus leucopus	1		Heterocephalus glaber	0		Papio anubis	1		Mesocricetus auratus	1		Odobenus rosmarus divergens	0		Chaetura pelagica	0		Macaca mulatta	1
Bos indicus	0		Cavia porcellus	0								Mesocricetus auratus	1					Pteropus giganteus	0		Apodemus sylvaticus	1		Mesocricetus auratus	1					Macaca fascicularis	1		Camelus ferus	0		Felis catus	1		Panthera leo	1		Phascolarctos cinereus	0		Colobus angolensis palliatus	0		Equus caballus	0
Bos indicus x Bos taurus	0		Nomascus leucogenys	0								Vulpes vulpes	1					Puma yagouaroundi	0		Homo sapiens	1		Ursus americanus	1					Arvicola amphibius	1		Python bivittatus	0		Panthera tigris	1		Meriones unguiculatus	1		Ictidomys tridecemlineatus	0		Delphinapterus leucas	0		Mesocricetus auratus	1
Hylobates moloch	0		Pteropus vampyrus	0								Papio anubis	1					Pyrgilauda ruficollis	0		Cricetulus griseus	1		Panthera tigris	1					Canis lupus familiaris	1		Orycteropus afer afer	0		Canis lupus familiaris	1		Papio anubis	1		Lagenorhynchus obliquidens	0		Vombatus ursinus	0		Chinchilla lanigera	0
Tursiops truncatus	0		Macaca nemestrina	0								Myodes glareolus	1					Microtus oregoni	0		Meles meles	1		Heterocephalus glaber	0					Panthera tigris	1		Mesitornis unicolor	0		Macaca fascicularis	1		Rattus rattus	1		Nannospalax galili	0		Globicephala melas	0		Myotis davidii	0
Callithrix jacchus	0		Castor canadensis	0								Nomascus leucogenys	0					Dromiciops gliroides	0		Ictidomys tridecemlineatus	0		Pseudopodoces humilis	0					Otolemur garnettii	0		Tinamus guttatus	0		Equus caballus	0		Ovis aries	0		Lynx canadensis	0		Aythya fuligula	0		Orycteropus afer afer	0
Neogale vison	0		Trichechus manatus latirostris	0								Trichechus manatus latirostris	0					Myiozetetes cayanensis	0		Myotis brandtii	0		Equus przewalskii	0					Jaculus jaculus	0		Bison bison bison	0		Loxodonta africana	0		Physeter catodon	0		Mustela erminea	0		Molothrus ater	0		Equus przewalskii	0
Lemur catta	0		Desmodus rotundus	0								Jaculus jaculus	0					Manacus candei	0		Haplochromis burtoni	0		Tinamus guttatus	0					Chrysemys picta	0		Colobus angolensis palliatus	0		Myotis brandtii	0		Camelus bactrianus	0		Callithrix jacchus	0		Falco naumanni	0		Galeopterus variegatus	0
Phacochoerus africanus	0		Acinonyx jubatus	0								Melopsittacus undulatus	0					Vidua macroura	0		Neolamprologus brichardi	0		Balearica regulorum gibbericeps	0					Carlito syrichta	0		Terrapene carolina triunguis	0		Dryobates pubescens	0		Protobothrops mucrosquamatus	0		Puma yagouaroundi	0		Dipodomys spectabilis	0		Bison bison bison	0
Symphalangus syndactylus	0		Trichosurus vulpecula	0								Falco cherrug	0					Pteronotus mesoamericanus	0		Rhinopithecus roxellana	0		Coturnix japonica	0					Bison bison bison	0		Ursus arctos	0		Pteropus vampyrus	0		Hipposideros armiger	0		Phyllostomus hastatus	0		Echinops telfairi	0		Thamnophis sirtalis	0
Hippopotamus amphibius kiboko	0		Talpa occidentalis	0								Tupaia chinensis	0					Chionomys nivalis	0		Cyprinodon variegatus	0		Terrapene carolina triunguis	0					Camelus bactrianus	0		Phyllostomus discolor	0		Callorhinus ursinus	0		Odocoileus virginianus	0		Lynx rufus	0		Corvus hawaiiensis	0		Rousettus aegyptiacus	0
Balaenoptera ricei	0		Ochotona curzoniae	0								Carlito syrichta	0					Mustela nigripes	0		Manis javanica	0		Neopelma chrysocephalum	0					Macaca nemestrina	0		Thamnophis elegans	0		Hylobates moloch	0		Acanthochromis polyacanthus	0		Sphaerodactylus townsendi	0		Hemicordylus capensis	0		Cebus imitator	0
Mesoplodon densirostris	0		Prionailurus bengalensis	0								Nannospalax galili	0					Neopsephotus bourkii	0		Hippocampus comes	0		Empidonax traillii	0					Mandrillus leucophaeus	0		Myotis myotis	0		Zootoca vivipara	0		Oryzias melastigma	0		Myiozetetes cayanensis	0		Dryobates pubescens	0		Bos indicus	0
Echinops telfairi	0		Equus caballus	0								Urocitellus parryii	0					Pseudopipra pipra	0		Odocoileus virginianus	0		Oxyura jamaicensis	0					Bos indicus	0		Trichosurus vulpecula	0		Crotalus tigris	0		Callorhinus ursinus	0		Poecile atricapillus	0		Eptesicus fuscus	0		Numida meleagris	0
Vicugna pacos	0		Chlorocebus sabaeus	0								Bos indicus x Bos taurus	0					Ceratotherium simum simum	0		Paramormyrops kingsleyae	0		Balaenoptera musculus	0					Apteryx rowi	0		Lemur catta	0		Passer montanus	0		Taeniopygia guttata	0		Bos javanicus	0		Symphalangus syndactylus	0		Delphinapterus leucas	0
Myotis davidii	0		Cercocebus atys	0								Lynx canadensis	0					Chrysochloris asiatica	0		Theropithecus gelada	0		Manis pentadactyla	0					Eumetopias jubatus	0		Bubalus kerabau	0		Falco naumanni	0		Chanos chanos	0		Cynocephalus volans	0		Pezoporus wallicus	0		Lagenorhynchus obliquidens	0
Chlorocebus sabaeus	0		Aotus nancymaae	0								Geotrypetes seraphini	0					Lipotes vexillifer	0		Salarias fasciatus	0		Prionailurus bengalensis	0					Aquila chrysaetos chrysaetos	0		Peromyscus eremicus	0		Ochotona curzoniae	0		Camarhynchus parvulus	0		Chroicocephalus ridibundus	0		Ammospiza caudacuta	0		Artibeus jamaicensis	0
Colobus angolensis palliatus	0		Myotis davidii	0								Halichoerus grypus	0					Dryobates pubescens	0		Archocentrus centrarchus	0		Gracilinanus agilis	0					Gopherus evgoodei	0		Cynocephalus volans	0		Varanus komodoensis	0		Hippoglossus stenolepis	0		Passer domesticus	0		Balaenoptera ricei	0		Choloepus didactylus	0
Cercocebus atys	0		Cebus imitator	0								Lagopus leucura	0					Haliaeetus albicilla	0		Xiphophorus hellerii	0		Manacus candei	0					Globicephala melas	0		Ovis aries	0		Lynx rufus	0		Morone saxatilis	0		Pan paniscus	0		Cinclus cinclus	0		Gracilinanus agilis	0
Marmota marmota marmota	0		Puma concolor	0								Equus quagga	0					Leptosomus discolor	0		Trachypithecus francoisi	0		Chionomys nivalis	0					Phoca vitulina	0		Cavia porcellus	0		Caretta caretta	0		Melanotaenia boesemani	0		Lipotes vexillifer	0		Zonotrichia leucophrys gambelii	0		Ursus americanus	1
Miniopterus natalensis	0		Marmota flaviventris	0								Myiozetetes cayanensis	0					Bison bison bison	0		Zootoca vivipara	0		Ammospiza caudacuta	0					Lontra canadensis	0		Saimiri boliviensis	0		Apus apus	0		Cervus canadensis	0		Galeopterus variegatus	0		Capra hircus	0		Symphalangus syndactylus	0
Phascolarctos cinereus	0		Suricata suricatta	0								Indicator indicator	0					Urocitellus parryii	0		Tachyglossus aculeatus	0		Poecile atricapillus	0					Cygnus atratus	0		Ictidomys tridecemlineatus	0		Harpia harpyja	0		Marmota monax	0		Gavia stellata	0		Alligator sinensis	0		Moschus berezovskii	0
Mustela erminea	0		Hylobates moloch	0								Pongo pygmaeus	0					Grammomys surdaster	0		Mauremys reevesii	0		Ammospiza nelsoni	0					Halichoerus grypus	0		Balaenoptera acutorostrata	0		Pteronotus mesoamericanus	0		Hypomesus transpacificus	0		Balearica regulorum gibbericeps	0		Leptonychotes weddellii	0		Chionomys nivalis	0
Phoca vitulina	0		Sapajus apella	0								Moschus berezovskii	0					Suricata suricatta	0		Leopardus geoffroyi	0		Panthera onca	0					Pipistrellus kuhlii	0		Equus przewalskii	0		Hyla sarda	0		Lynx rufus	0		Sturnus vulgaris	0		Phaethon lepturus	0		Peromyscus eremicus	0
Molossus molossus	0		Phocoena sinus	0								Myotis daubentonii	0					Mirounga leonina	0		Caretta caretta	0		Pogoniulus pusillus	0					Pteropus giganteus	0		Phalacrocorax carbo	0		Kogia breviceps	0		Peromyscus californicus insignis	0		Pteropus vampyrus	0		Anser cygnoides	0		Balaenoptera ricei	0
Artibeus jamaicensis	0		Phyllostomus discolor	0								Lagenorhynchus albirostris	0					Oxyura jamaicensis	0		Budorcas taxicolor	0		Passer domesticus	0					Perognathus longimembris pacificus	0		Macaca nemestrina	0		Pseudophryne corroboree	0		Neoarius graeffei	0		Chrysemys picta	0		Pseudonaja textilis	0		Pan troglodytes	0
Mirounga angustirostris	0		Myotis myotis	0								Pogoniulus pusillus	0					Trichosurus vulpecula	0		Synchiropus splendidus	0		Gallus gallus	0					Nyctereutes procyonoides	0		Marmota marmota marmota	0		Zonotrichia leucophrys gambelii	0		Lethenteron reissneri	0		Bos indicus x Bos taurus	0		Chelonoidis abingdonii	0		Sus scrofa	0
Bubalus kerabau	0		Dipodomys spectabilis	0								Loxodonta africana	0					Artibeus jamaicensis	0		Nyctereutes procyonoides	0		Meleagris gallopavo	0					Pezoporus wallicus	0		Neopelma chrysocephalum	0		Heterocephalus glaber	0		Osmerus eperlanus	0		Empidonax traillii	0		Pantherophis guttatus	0		Cavia porcellus	0
Euleptes europaea	0		Marmota marmota marmota	0								Pan paniscus	0					Motacilla alba alba	0		Anolis sagrei ordinatus	0		Bos mutus	0					Monodelphis domestica	0		Sapajus apella	0		Lipotes vexillifer	0		Cavia porcellus	0		Eumetopias jubatus	0		Oxyura jamaicensis	0		Odobenus rosmarus divergens	0
Neofelis nebulosa	0		Antechinus flavipes	0								Odobenus rosmarus divergens	0					Passer montanus	0		Nerophis lumbriciformis	0		Calypte anna	0					Dasypus novemcinctus	0		Phocoena sinus	0		Chlorocebus sabaeus	0		Pan troglodytes	0		Suricata suricatta	0		Halichoerus grypus	0		Echinops telfairi	0
Mustela lutreola	0		Pan troglodytes	0								Echinops telfairi	0					Equus quagga	0		Astyanax mexicanus	0		Ursus maritimus	0					Octodon degus	0		Dermochelys coriacea	0		Nipponia nippon	0		Sarcophilus harrisii	0		Strigops habroptila	0		Myotis myotis	0		Microtus ochrogaster	1
Monodelphis domestica	0		Leopardus geoffroyi	0								Anas platyrhynchos	0					Bombina bombina	0		Chlorocebus sabaeus	0		Apaloderma vittatum	0					Capra hircus	0		Oryx dammah	0		Parus major	0		Ochotona princeps	0		Camarhynchus parvulus	0		Falco rusticolus	0		Leptonychotes weddellii	0
Ochotona princeps	0		Perognathus longimembris pacificus	0								Bos mutus	0					Mustela lutreola	0		Anolis carolinensis	0		Haliaeetus albicilla	0					Elephantulus edwardii	0		Sceloporus undulatus	0		Canis lupus dingo	0		Lepisosteus oculatus	0		Chelonoidis abingdonii	0		Sceloporus undulatus	0		Panthera tigris	1
Pseudopodoces humilis	0		Panthera uncia	0								Chrysochloris asiatica	0					Balaenoptera ricei	0		Ursus maritimus	0		Colius striatus	0					Pteropus alecto	0		Dromiciops gliroides	0		Rhinatrema bivittatum	0		Cyprinodon variegatus	0		Pantherophis guttatus	0		Cervus canadensis	0		Camelus dromedarius	1
Myotis brandtii	0		Macaca thibetana thibetana	0								Lipotes vexillifer	0					Lepus europaeus	0		Camelus bactrianus	0		Bison bison bison	0					Physeter catodon	0		Antechinus flavipes	0		Strigops habroptila	0		Pygocentrus nattereri	0		Hirundo rustica	0		Prionailurus bengalensis	0		Piliocolobus tephrosceles	0
Physeter catodon	0		Manis pentadactyla	0								Chlorocebus sabaeus	0					Pezoporus occidentalis	0		Colobus angolensis palliatus	0		Mandrillus leucophaeus	0					Erinaceus europaeus	0		Podarcis raffonei	0		Globicephala melas	0		Paralichthys olivaceus	0		Centrocercus urophasianus	0		Protopterus annectens	0		Desmodus rotundus	0
Mandrillus leucophaeus	0		Chionomys nivalis	0								Colius striatus	0					Otolemur garnettii	0		Cercocebus atys	0		Calidris pugnax	0					Chaetura pelagica	0		Eublepharis macularius	0		Corvus moneduloides	0		Mastacembelus armatus	0		Elephas maximus indicus	0		Gracilinanus agilis	0		Theropithecus gelada	0
Gekko japonicus	0		Neofelis nebulosa	0								Rousettus aegyptiacus	0					Condylura cristata	0		Gekko japonicus	0		Pogona vitticeps	0					Pteropus vampyrus	0		Euleptes europaea	0		Sceloporus undulatus	0		Vombatus ursinus	0		Gymnogyps californianus	0		Lynx rufus	0		Monodon monoceros	0
Castor canadensis	0		Pan paniscus	0								Numida meleagris	0					Myotis lucifugus	0		Protobothrops mucrosquamatus	0		Theropithecus gelada	0					Colobus angolensis palliatus	0		Hippopotamus amphibius kiboko	0		Mirounga angustirostris	0		Marmota flaviventris	0		Tympanuchus pallidicinctus	0		Panthera uncia	0		Suricata suricatta	0
Odocoileus virginianus	0		Dasypus novemcinctus	0								Lonchura striata domestica	0					Vicugna pacos	0		Canis lupus dingo	0		Pipra filicauda	0					Marmota flaviventris	0		Chionomys nivalis	0		Peromyscus californicus insignis	0		Xiphophorus couchianus	0		Bubalus kerabau	0		Psammomys obesus	0		Lontra canadensis	0
Neophocaena asiaeorientalis asiaeorientalis	0		Oryctolagus cuniculus	0								Neomonachus schauinslandi	0					Erinaceus europaeus	0		Gadus morhua	0		Vombatus ursinus	0					Strigops habroptila	0		Mustela lutreola	0		Bombina bombina	0		Eumetopias jubatus	0		Sorex fumeus	0		Geospiza fortis	0		Rhinolophus ferrumequinum	0
Theropithecus gelada	0		Rhinopithecus roxellana	0								Puma concolor	0					Nannospalax galili	0		Phoca vitulina	0		Eumetopias jubatus	0					Hylobates moloch	0		Heteronotia binoei	0		Bubalus kerabau	0		Cottoperca gobio	0		Lagenorhynchus albirostris	0		Tupaia chinensis	0		Arvicanthis niloticus	0
Lagenorhynchus obliquidens	0		Orcinus orca	0								Suricata suricatta	0					Cariama cristata	0		Syngnathus scovelli	0		Lynx canadensis	0					Rhinolophus ferrumequinum	0		Pseudopipra pipra	0		Euleptes europaea	0		Zootoca vivipara	0		Tupaia chinensis	0		Monodelphis domestica	0		Manis pentadactyla	0
Marmota flaviventris	0		Microcebus murinus	0								Amblyraja radiata	0					Pterocles gutturalis	0		Clarias gariepinus	0		Mastomys coucha	0					Sceloporus undulatus	0		Otolemur garnettii	0		Haemorhous mexicanus	0		Sebastes umbrosus	0		Ornithorhynchus anatinus	0		Ursus maritimus	0		Pteropus giganteus	0
Suricata suricatta	0		Dipodomys ordii	0								Molossus molossus	0					Phaethon lepturus	0		Eublepharis macularius	0		Passer montanus	0					Mirounga angustirostris	0		Gorilla gorilla gorilla	0		Heteronotia binoei	0		Hyaena hyaena	0		Corvus brachyrhynchos	0		Manacus vitellinus	0		Leopardus geoffroyi	0
Rhinolophus ferrumequinum	0		Myotis brandtii	0								Tachyglossus aculeatus	0					Haliaeetus leucocephalus	0		Bubalus kerabau	0		Sceloporus undulatus	0					Dryobates pubescens	0		Condylura cristata	0		Anolis sagrei ordinatus	0		Pimephales promelas	0		Ursus maritimus	0		Camelus bactrianus	0		Elephas maximus indicus	0
Halichoerus grypus	0		Panthera pardus	0								Falco naumanni	0					Sturnus vulgaris	0		Centropristis striata	0		Centrocercus urophasianus	0					Pteronotus mesoamericanus	0		Zonotrichia albicollis	0		Dama dama	0		Oryx dammah	0		Fulmarus glacialis	0		Ochotona princeps	0		Nycticebus coucang	0
Dermochelys coriacea	0		Lagenorhynchus obliquidens	0								Varanus komodoensis	0					Calidris pugnax	0		Bos javanicus	0		Peromyscus californicus insignis	0					Neofelis nebulosa	0		Dryobates pubescens	0		Lepus europaeus	0		Coregonus clupeaformis	0		Haliaeetus leucocephalus	0		Lepidothrix coronata	0		Nyctereutes procyonoides	0
Leopardus geoffroyi	0		Grammomys surdaster	0								Panthera uncia	0					Rhinolophus ferrumequinum	0		Phyllopteryx taeniolatus	0		Nyctereutes procyonoides	0					Poecile atricapillus	0		Eurypyga helias	0		Cynocephalus volans	0		Alosa sapidissima	0		Gavialis gangeticus	0		Physeter catodon	0		Kogia breviceps	0
Equus quagga	0		Monodon monoceros	0								Diceros bicornis minor	0					Varanus komodoensis	0		Pan troglodytes	0		Ahaetulla prasina	0					Myotis daubentonii	0		Propithecus coquereli	0		Orcinus orca	0		Malaclemys terrapin pileata	0		Pipra filicauda	0		Corapipo altera	0		Dama dama	0
Sphaerodactylus townsendi	0		Lynx canadensis	0								Mesoplodon densirostris	0					Phyllostomus hastatus	0		Danio rerio	0		Cynocephalus volans	0					Saimiri boliviensis	0		Microcebus murinus	0		Ochotona princeps	0		Phycodurus eques	0		Marmota flaviventris	0		Pipra filicauda	0		Rattus norvegicus	1
Hemicordylus capensis	0		Molossus molossus	0								Meleagris gallopavo	0					Corvus hawaiiensis	0		Xenopus tropicalis	0		Callithrix jacchus	0					Ovis aries	0		Geospiza fortis	0		Alligator mississippiensis	0		Cololabis saira	0		Taeniopygia guttata	0		Eumetopias jubatus	0		Saimiri boliviensis	0
Nycticebus coucang	0		Hyaena hyaena	0								Equus caballus	0					Perognathus longimembris pacificus	0		Ailuropoda melanoleuca	0		Orcinus orca	0					Bos mutus	0		Nanorana parkeri	0		Aotus nancymaae	0		Monodelphis domestica	0		Mirounga leonina	0		Aquila chrysaetos chrysaetos	0		Felis catus	1
Peromyscus eremicus	0		Echinops telfairi	0								Camelus ferus	0					Elephas maximus indicus	0		Otolemur garnettii	0		Ochotona princeps	0					Alligator sinensis	0		Neomonachus schauinslandi	0		Calidris pugnax	0		Orcinus orca	0		Sturnira hondurensis	0		Lagopus leucura	0		Ictidomys tridecemlineatus	0
Bos mutus	0		Peromyscus californicus insignis	0								Vicugna pacos	0					Nycticebus coucang	0		Mustela putorius furo	0		Geospiza fortis	0					Lipotes vexillifer	0		Notechis scutatus	0		Terrapene carolina triunguis	0		Pundamilia nyererei	0		Neogale vison	0		Lemur catta	0		Fukomys damarensis	0
Pelodiscus sinensis	0		Myotis daubentonii	0								Ursus maritimus	0					Symphalangus syndactylus	0		Larimichthys crocea	0		Zonotrichia albicollis	0					Aptenodytes forsteri	0		Corapipo altera	0		Marmota flaviventris	0		Myotis brandtii	0		Suncus etruscus	0		Marmota marmota marmota	0		Marmota marmota marmota	0
Balaenoptera acutorostrata	0		Balaenoptera ricei	0								Colobus angolensis palliatus	0					Oenanthe melanoleuca	0		Microcebus murinus	0		Nipponia nippon	0					Nipponia nippon	0		Grammomys surdaster	0		Eumetopias jubatus	0		Pteropus alecto	0		Vidua chalybeata	0		Caretta caretta	0		Phascolarctos cinereus	0
Erinaceus europaeus	0		Erinaceus europaeus	0								Sturnus vulgaris	0					Elgaria multicarinata webbii	0		Poecilia mexicana	0		Egretta garzetta	0					Balearica regulorum gibbericeps	0		Geotrypetes seraphini	0		Grammomys surdaster	0		Python bivittatus	0		Psammomys obesus	0		Podarcis raffonei	0		Mus caroli	1
Microcebus murinus	0		Lepus europaeus	0								Panthera pardus	0					Cavia porcellus	0		Nothobranchius furzeri	0		Buceros rhinoceros silvestris	0					Haliaeetus leucocephalus	0		Pantherophis guttatus	0		Monodon monoceros	0		Lates calcarifer	0		Oenanthe melanoleuca	0		Vidua macroura	0		Meriones unguiculatus	1
Enhydra lutris kenyoni	0		Saimiri boliviensis	0								Crocodylus porosus	0					Ictidomys tridecemlineatus	0		Phascolarctos cinereus	0		Fukomys damarensis	0					Coturnix japonica	0		Hyaena hyaena	0		Lynx canadensis	0		Oncorhynchus mykiss	0		Pezoporus wallicus	0		Nyctereutes procyonoides	0		Cyanistes caeruleus	0
Delphinapterus leucas	0		Monodelphis domestica	0								Enhydra lutris kenyoni	0					Chinchilla lanigera	0		Neophocaena asiaeorientalis asiaeorientalis	0		Piliocolobus tephrosceles	0					Castor canadensis	0		Passer montanus	0		Sapajus apella	0		Electrophorus electricus	0		Diceros bicornis minor	0		Hippopotamus amphibius kiboko	0		Neophocaena asiaeorientalis asiaeorientalis	0
Desmodus rotundus	0		Nannospalax galili	0								Nothoprocta perdicaria	0					Zonotrichia albicollis	0		Astatotilapia calliptera	0		Corvus moneduloides	0					Piliocolobus tephrosceles	0		Puma yagouaroundi	0		Rhinolophus ferrumequinum	0		Neopelma chrysocephalum	0		Mustela lutreola	0		Poecile atricapillus	0		Zalophus californianus	0
Sapajus apella	0		Fukomys damarensis	0								Pipra filicauda	0					Ornithorhynchus anatinus	0		Perca flavescens	0		Chelonoidis abingdonii	0					Puma concolor	0		Ochotona curzoniae	0		Tursiops truncatus	0		Betta splendens	0		Haemorhous mexicanus	0		Kogia breviceps	0		Eumetopias jubatus	0
Lontra canadensis	0		Mandrillus leucophaeus	0								Hylobates moloch	0					Orycteropus afer afer	0		Phocoena sinus	0		Catharus ustulatus	0					Phocoena sinus	0		Microtus oregoni	0		Pantherophis guttatus	0		Rhinatrema bivittatum	0		Zonotrichia leucophrys gambelii	0		Dama dama	0		Homo sapiens	1
Trachypithecus francoisi	0		Tupaia chinensis	0								Chelonoidis abingdonii	0					Tauraco erythrolophus	0		Trematomus bernacchii	0		Trachypithecus francoisi	0					Balaenoptera musculus	0		Prionailurus bengalensis	0		Trachemys scripta elegans	0		Suricata suricatta	0		Gallus gallus	0		Cavia porcellus	0		Thamnophis elegans	0
Myotis myotis	0		Equus asinus	0								Trachypithecus francoisi	0					Manis javanica	0		Gymnodraco acuticeps	0		Pteropus giganteus	0					Cervus elaphus	0		Spea bombifrons	0		Trichosurus vulpecula	0		Myripristis murdjan	0		Pongo abelii	0		Ictidomys tridecemlineatus	0		Halichoerus grypus	0
Vulpes lagopus	0		Rousettus aegyptiacus	0								Arvicanthis niloticus	0					Gavialis gangeticus	0		Scophthalmus maximus	0		Vulpes lagopus	0					Suncus etruscus	0		Trichechus manatus latirostris	0		Choloepus didactylus	0		Syngnathus acus	0		Orcinus orca	0		Acanthisitta chloris	0		Molossus molossus	0
Perognathus longimembris pacificus	0		Loxodonta africana	0								Manis pentadactyla	0					Crocodylus porosus	0		Molossus molossus	0		Cervus elaphus	0					Cuculus canorus	0		Ceratotherium simum simum	0		Cervus elaphus	0		Puma yagouaroundi	0		Geospiza fortis	0		Struthio camelus australis	0		Tachyglossus aculeatus	0
Panthera uncia	0		Arvicanthis niloticus	0								Cygnus olor	0					Hipposideros armiger	0		Balaenoptera musculus	0		Neogale vison	0					Bubalus kerabau	0		Pelecanus crispus	0		Neogale vison	0		Dunckerocampus dactyliophorus	0		Bubalus bubalis	0		Lonchura striata domestica	0		Hyaena hyaena	0
Macaca thibetana thibetana	0		Pteropus giganteus	0								Bubalus bubalis	0					Neopelma chrysocephalum	0		Simochromis diagramma	0		Sphaerodactylus townsendi	0					Mustela nigripes	0		Chlamydotis macqueenii	0		Bufo gargarizans	0		Eublepharis macularius	0		Balaenoptera acutorostrata	0		Cyanistes caeruleus	0		Microtus oregoni	0
Budorcas taxicolor	0		Ictidomys tridecemlineatus	0								Budorcas taxicolor	0					Strigops habroptila	0		Prionailurus bengalensis	0		Acomys russatus	0					Gavia stellata	0		Pteropus vampyrus	0		Ammospiza nelsoni	0		Nyctereutes procyonoides	0		Manacus vitellinus	0		Callorhinus ursinus	0		Lemur catta	0
Pongo pygmaeus	0		Puma yagouaroundi	0								Dama dama	0					Hylobates moloch	0		Girardinichthys multiradiatus	0		Bubalus kerabau	0					Neopsephotus bourkii	0		Mandrillus leucophaeus	0		Lagenorhynchus albirostris	0		Oenanthe melanoleuca	0		Haliaeetus albicilla	0		Apteryx rowi	0		Grus americana	0
Pteronotus mesoamericanus	0		Microtus oregoni	0								Cynocephalus volans	0					Trachemys scripta elegans	0		Panthera uncia	0		Delphinus delphis	0					Chroicocephalus ridibundus	0		Cercocebus atys	0		Prinia subflava	0		Eubalaena glacialis	0		Aotus nancymaae	0		Falco peregrinus	0		Psammomys obesus	0
Pan troglodytes	0		Dromiciops gliroides	0								Pelobates fuscus	0					Halichoerus grypus	0		Peromyscus eremicus	0		Cinclus cinclus	0					Condylura cristata	0		Rhinopithecus bieti	0		Cavia porcellus	0		Syngnathoides biaculeatus	0		Equus asinus	0		Corvus moneduloides	0		Diceros bicornis minor	0
Myotis daubentonii	0		Jaculus jaculus	0								Alligator sinensis	0					Oryx dammah	0		Conger conger	0		Pan troglodytes	0					Cavia porcellus	0		Hipposideros armiger	0		Octodon degus	0		Chinchilla lanigera	0		Marmota marmota marmota	0		Sapajus apella	0		Eubalaena glacialis	0
Bos javanicus	0		Lemur catta	0								Chelonia mydas	0					Suncus etruscus	0		Pongo abelii	0		Anolis carolinensis	0					Myotis davidii	0		Callorhinus ursinus	0		Condylura cristata	0		Pteropus vampyrus	0		Callorhinus ursinus	0		Mustela erminea	0		Pseudophryne corroboree	0
Aotus nancymaae	0		Phyllostomus hastatus	0								Eptesicus fuscus	0					Harpia harpyja	0		Chelonia mydas	0		Nomascus leucogenys	0					Struthio camelus australis	0		Bos indicus x Bos taurus	0		Columba livia	0		Propithecus coquereli	0		Notechis scutatus	0		Phocoena sinus	0		Ovis aries	0
Pongo abelii	0		Lynx rufus	0								Manacus vitellinus	0					Sorex fumeus	0		Poecilia reticulata	0		Gorilla gorilla gorilla	0					Neomonachus schauinslandi	0		Lontra canadensis	0		Myotis davidii	0		Hippocampus comes	0		Eptesicus fuscus	0		Zootoca vivipara	0		Gorilla gorilla gorilla	0
Loxodonta africana	0		Phacochoerus africanus	0								Mesitornis unicolor	0					Melospiza georgiana	0		Austrofundulus limnaeus	0		Odobenus rosmarus divergens	0					Terrapene carolina triunguis	0		Onychomys torridus	0		Serinus canaria	0		Grammomys surdaster	0		Globicephala melas	0		Rousettus aegyptiacus	0		Vicugna pacos	0
Zonotrichia albicollis	0		Elephas maximus indicus	0								Bison bison bison	0					Haemorhous mexicanus	0		Hipposideros armiger	0		Ceratotherium simum simum	0					Theropithecus gelada	0		Lutra lutra	0		Marmota marmota marmota	0		Salmo trutta	0		Corvus moneduloides	0		Trichosurus vulpecula	0		Carlito syrichta	0
Camelus ferus	0		Bos taurus	0								Macaca nemestrina	0					Cinclus cinclus	0		Monopterus albus	0		Camelus ferus	0					Urocitellus parryii	0		Prionailurus viverrinus	0		Corapipo altera	0		Sphaeramia orbicularis	0		Thamnophis elegans	0		Sturnira hondurensis	0		Meleagris gallopavo	0
Eptesicus fuscus	0		Callithrix jacchus	0								Pogona vitticeps	0					Zonotrichia leucophrys gambelii	0		Enhydra lutris kenyoni	0		Elephantulus edwardii	0					Monodon monoceros	0		Phodopus roborovskii	0		Phoca vitulina	0		Sander lucioperca	0		Phoca vitulina	0		Ochotona curzoniae	0		Sturnus vulgaris	0
Equus przewalskii	0		Heterocephalus glaber	0								Lagenorhynchus obliquidens	0					Equus caballus	0		Pangasianodon hypophthalmus	0		Erinaceus europaeus	0					Phasianus colchicus	0		Agelaius phoeniceus	0		Geotrypetes seraphini	0		Catharus ustulatus	0		Cygnus atratus	0		Corvus kubaryi	0		Hipposideros armiger	0
Macaca nemestrina	0		Pteropus alecto	0								Rhinatrema bivittatum	0					Columba livia	0		Gouania willdenowi	0		Orycteropus afer afer	0					Trachypithecus francoisi	0		Oenanthe melanoleuca	0		Oxyura jamaicensis	0		Periophthalmus magnuspinnatus	0		Artibeus jamaicensis	0		Accipiter gentilis	0		Mus pahari	1
Propithecus coquereli	0		Colobus angolensis palliatus	0								Trachemys scripta elegans	0					Elephantulus edwardii	0		Rhinatrema bivittatum	0		Chlorocebus sabaeus	0					Mauremys reevesii	0		Poecile atricapillus	0		Molossus molossus	0		Pseudochaenichthys georgianus	0		Falco naumanni	0		Elephas maximus indicus	0		Callorhinus ursinus	0
Cebus imitator	0		Miniopterus natalensis	0								Mirounga leonina	0					Balaenoptera acutorostrata	0		Sparus aurata	0		Rhinopithecus roxellana	0					Phodopus roborovskii	0		Mesoplodon densirostris	0		Molothrus ater	0		Trematomus bernacchii	0		Marmota monax	0		Manacus candei	0		Vombatus ursinus	0
Rhinopithecus bieti	0		Rhinopithecus bieti	0								Zootoca vivipara	0					Eptesicus fuscus	0		Oreochromis aureus	0		Cebus imitator	0					Budorcas taxicolor	0		Candoia aspera	0		Marmota monax	0		Etheostoma cragini	0		Symphalangus syndactylus	0		Nycticebus coucang	0		Grammomys surdaster	0
Canis lupus dingo	0		Hipposideros armiger	0								Sceloporus undulatus	0					Ursus maritimus	0		Arvicanthis niloticus	0		Phascolarctos cinereus	0					Malaclemys terrapin pileata	0		Pseudophryne corroboree	0		Equus quagga	0		Scophthalmus maximus	0		Ahaetulla prasina	0		Melozone crissalis	0		Phocoena sinus	0
Zalophus californianus	0		Delphinapterus leucas	0								Bufo gargarizans	0					Cuculus canorus	0		Pteropus giganteus	0		Marmota flaviventris	0					Eublepharis macularius	0		Passer domesticus	0		Gymnogyps californianus	0		Acanthopagrus latus	0		Ammospiza nelsoni	0		Pseudopipra pipra	0		Rattus rattus	1
Phyllostomus discolor	0		Piliocolobus tephrosceles	0								Leopardus geoffroyi	0					Pteropus vampyrus	0		Xiphias gladius	0		Chiroxiphia lanceolata	0					Psammomys obesus	0		Ailuropoda melanoleuca	0		Agelaius phoeniceus	0		Cyprinodon tularosa	0		Dama dama	0		Anolis carolinensis	0		Trachypithecus francoisi	0
Nomascus leucogenys	0		Neophocaena asiaeorientalis asiaeorientalis	0								Marmota monax	0					Coturnix japonica	0		Scatophagus argus	0		Hylobates moloch	0					Delphinus delphis	0		Anolis carolinensis	0		Ahaetulla prasina	0		Crotalus tigris	0		Heterocephalus glaber	0		Dasypus novemcinctus	0		Pantherophis guttatus	0
Mastomys coucha	0		Theropithecus gelada	0								Macaca thibetana thibetana	0					Miniopterus natalensis	0		Marmota monax	0		Cygnus atratus	0					Bos javanicus	0		Loxodonta africana	0		Peromyscus eremicus	0		Plectropomus leopardus	0		Pelodiscus sinensis	0		Zonotrichia albicollis	0		Sturnira hondurensis	0
Onychomys torridus	0		Trachypithecus francoisi	0								Gopherus flavomarginatus	0					Callorhinus ursinus	0		Lutra lutra	0		Artibeus jamaicensis	0					Lepus europaeus	0		Capra hircus	0		Pogoniulus pusillus	0		Lemur catta	0		Monodelphis domestica	0		Bubalus bubalis	0		Puma yagouaroundi	0
Sturnira hondurensis	0		Sturnira hondurensis	0								Tympanuchus pallidicinctus	0					Empidonax traillii	0		Perognathus longimembris pacificus	0		Caretta caretta	0					Symphalangus syndactylus	0		Orcinus orca	0		Phalacrocorax carbo	0		Suncus etruscus	0		Dryobates pubescens	0		Ornithorhynchus anatinus	0		Meles meles	1
Oryx dammah	0		Choloepus didactylus	0								Bos taurus	0					Lontra canadensis	0		Gopherus flavomarginatus	0		Myiozetetes cayanensis	0					Pogoniulus pusillus	0		Myotis brandtii	0		Ornithorhynchus anatinus	0		Pleuronectes platessa	0		Chaetura pelagica	0		Corvus cornix cornix	0		Sciurus carolinensis	1
Cervus elaphus	0		Pipistrellus kuhlii	0								Ornithorhynchus anatinus	0					Myotis myotis	0		Bombina bombina	0		Phodopus roborovskii	0					Columba livia	0		Myotis lucifugus	0		Oryctolagus cuniculus	0		Bombina bombina	0		Coturnix japonica	0		Enhydra lutris kenyoni	0		Lutra lutra	0
Acinonyx jubatus	0		Prionailurus viverrinus	0								Otolemur garnettii	0					Manis pentadactyla	0		Hippopotamus amphibius kiboko	0		Melospiza georgiana	0					Nomascus leucogenys	0		Eptesicus fuscus	0		Falco cherrug	0		Kogia breviceps	0		Cebus imitator	0		Desmodus rotundus	0		Myodes glareolus	1
Nyctereutes procyonoides	0		Pongo pygmaeus	0								Mustela putorius furo	0					Tachyglossus aculeatus	0		Chionomys nivalis	0		Prinia subflava	0					Ceratotherium simum simum	0		Miniopterus natalensis	0		Tupaia chinensis	0		Anolis carolinensis	0		Lonchura striata domestica	0		Athene cunicularia	0		Antechinus flavipes	0
Globicephala melas	0		Pteronotus mesoamericanus	0								Chinchilla lanigera	0					Vulpes lagopus	0		Labrus mixtus	0		Bos taurus	0					Heterocephalus glaber	0		Monodon monoceros	0		Equus przewalskii	0		Trichomycterus rosablanca	0		Enhydra lutris kenyoni	0		Amblyraja radiata	0		Rissa tridactyla	0
Sus scrofa	0		Symphalangus syndactylus	0								Alligator mississippiensis	0					Neogale vison	0		Scomber scombrus	0		Loxodonta africana	0					Calypte anna	0		Neogale vison	0		Bison bison bison	0		Otolemur garnettii	0		Trichechus manatus latirostris	0		Choloepus didactylus	0		Pongo pygmaeus	0
Bos taurus	0		Bos javanicus	0								Pteropus alecto	0					Lagopus muta	0		Gorilla gorilla gorilla	0		Cavia porcellus	0					Aotus nancymaae	0		Mirounga angustirostris	0		Rousettus aegyptiacus	0		Oryzias latipes	0		Zalophus californianus	0		Centrocercus urophasianus	0		Mesoplodon densirostris	0
Oryctolagus cuniculus	0											Propithecus coquereli	0					Vidua chalybeata	0		Orcinus orca	0		Octodon degus	0					Acinonyx jubatus	0		Phacochoerus africanus	0		Bos indicus	0		Condylura cristata	0		Monodon monoceros	0		Neogale vison	0		Monodelphis domestica	0
Pan paniscus	0											Cebus imitator	0					Grus americana	0		Condylura cristata	0		Myotis lucifugus	0					Parus major	0		Myiozetetes cayanensis	0		Cyanistes caeruleus	0		Notothenia coriiceps	0		Phocoena sinus	0		Macaca thibetana thibetana	0		Pan paniscus	0
Ceratotherium simum simum	0											Gavialis gangeticus	0					Pezoporus flaviventris	0		Esox lucius	0		Tupaia chinensis	0					Cebus imitator	0		Acomys russatus	0		Desmodus rotundus	0		Puma concolor	0		Pyrgilauda ruficollis	0		Gymnogyps californianus	0		Sorex araneus	1
Carlito syrichta	0											Desmodus rotundus	0					Cynocephalus volans	0		Scleropages formosus	0		Myotis davidii	0					Desmodus rotundus	0		Bombina bombina	0		Apteryx rowi	0		Salarias fasciatus	0		Vulpes lagopus	0		Antechinus flavipes	0		Myotis brandtii	0
Nannospalax galili	0											Marmota flaviventris	0					Chroicocephalus ridibundus	0		Desmodus rotundus	0		Nannospalax galili	0					Chelonoidis abingdonii	0		Hyla sarda	0		Tyto alba	0		Mastomys coucha	0		Cervus canadensis	0		Rissa tridactyla	0		Elephantulus edwardii	0
Rhinopithecus roxellana	0											Mustela erminea	0					Pongo abelii	0		Thalassophryne amazonica	0		Dryobates pubescens	0					Oryx dammah	0		Diceros bicornis minor	0		Melopsittacus undulatus	0		Phoca vitulina	0		Accipiter gentilis	0		Agelaius phoeniceus	0		Pteropus vampyrus	0
Vombatus ursinus	0											Trichosurus vulpecula	0					Nomascus leucogenys	0		Morone saxatilis	0		Tyto alba	0					Microtus oregoni	0		Rhineura floridana	0		Sturnira hondurensis	0		Thalassophryne amazonica	0		Vidua macroura	0		Bubalus kerabau	0		Macaca nemestrina	0
Trichosurus vulpecula	0											Talpa occidentalis	0					Heterocephalus glaber	0		Pipistrellus kuhlii	0		Chaetura pelagica	0					Dromiciops gliroides	0		Pelobates fuscus	0		Falco rusticolus	0		Oxyura jamaicensis	0		Indicator indicator	0		Falco biarmicus	0		Dipodomys ordii	0
Dromiciops gliroides	0											Dipodomys spectabilis	0					Python bivittatus	0		Syngnathus acus	0		Eurypyga helias	0					Gracilinanus agilis	0		Chrysochloris asiatica	0		Tachyglossus aculeatus	0		Halichoerus grypus	0		Mesoplodon densirostris	0		Oenanthe melanoleuca	0		Panthera pardus	0
Elephas maximus indicus	0											Prionailurus bengalensis	0					Equus przewalskii	0		Gasterosteus aculeatus	0		Haliaeetus leucocephalus	0					Marmota monax	0		Elephantulus edwardii	0		Puma yagouaroundi	0		Sturnira hondurensis	0		Pezoporus occidentalis	0		Diceros bicornis minor	0		Vulpes vulpes	1
Diceros bicornis minor	0											Phacochoerus africanus	0					Mesitornis unicolor	0		Ochotona curzoniae	0		Monodon monoceros	0					Phacochoerus africanus	0		Ursus maritimus	0		Lutra lutra	0		Simochromis diagramma	0		Pelobates fuscus	0		Mesoplodon densirostris	0		Athene cunicularia	0
Mustela nigripes	0											Perognathus longimembris pacificus	0					Fukomys damarensis	0		Toxotes jaculatrix	0		Mustela erminea	0					Caretta caretta	0		Equus asinus	0		Gopherus flavomarginatus	0		Carcharodon carcharias	0		Anas platyrhynchos	0		Gorilla gorilla gorilla	0		Onychomys torridus	0
Talpa occidentalis	0											Elephas maximus indicus	0					Apteryx mantelli mantelli	0		Dipodomys spectabilis	0		Hyaena hyaena	0					Elephas maximus indicus	0		Parus major	0		Melozone crissalis	0		Sphaerodactylus townsendi	0		Sus scrofa	0		Fulmarus glacialis	0		Hirundo rustica	0
Arvicanthis niloticus	0											Psammomys obesus	0					Rousettus aegyptiacus	0		Protopterus annectens	0		Mauremys mutica	0					Nycticebus coucang	0		Piliocolobus tephrosceles	0		Nyctereutes procyonoides	0		Gadus chalcogrammus	0		Pygoscelis adeliae	0		Egretta garzetta	0		Pyrgilauda ruficollis	0
Pipistrellus kuhlii	0											Pezoporus wallicus	0					Phascolarctos cinereus	0		Varanus komodoensis	0		Elephas maximus indicus	0					Euleptes europaea	0		Urocitellus parryii	0		Melospiza georgiana	0		Solea solea	0		Tauraco erythrolophus	0		Orcinus orca	0		Equus quagga	0
Balaenoptera musculus	0											Peromyscus eremicus	0					Desmodus rotundus	0		Sphaerodactylus townsendi	0		Nycticebus coucang	0					Panthera onca	0		Lagenorhynchus obliquidens	0		Delphinus delphis	0		Neofelis nebulosa	0		Cercocebus atys	0		Parus major	0		Panthera uncia	0
Gracilinanus agilis	0											Neopsephotus bourkii	0					Aquila chrysaetos chrysaetos	0		Hemibagrus wyckioides	0		Pongo pygmaeus	0					Candoia aspera	0		Lynx canadensis	0		Pseudopipra pipra	0		Mustela lutreola	0		Rousettus aegyptiacus	0		Panthera pardus	0		Suncus etruscus	0
Phyllostomus hastatus	0											Gorilla gorilla gorilla	0					Phasianus colchicus	0		Neoarius graeffei	0		Eublepharis macularius	0					Equus caballus	0		Hylobates moloch	0		Ailuropoda melanoleuca	0		Peromyscus eremicus	0		Neomonachus schauinslandi	0		Zalophus californianus	0		Acomys russatus	0
												Orcinus orca	0					Mustela erminea	0		Syngnathus typhle	0		Peromyscus eremicus	0					Pongo abelii	0		Lacerta agilis	0		Xenopus tropicalis	0		Mustela nigripes	0		Theropithecus gelada	0		Antrostomus carolinensis	0		Apodemus sylvaticus	1
												Capra hircus	0					Molothrus ater	0		Cololabis saira	0		Bos javanicus	0					Ailuropoda melanoleuca	0		Trachypithecus francoisi	0		Ceratotherium simum simum	0		Limanda limanda	0		Canis lupus dingo	0		Lynx canadensis	0		Peromyscus californicus insignis	0
												Myotis brandtii	0					Talpa occidentalis	0		Saimiri boliviensis	0		Ovis aries	0					Ochotona princeps	0		Molothrus ater	0		Alligator sinensis	0		Neopsephotus bourkii	0		Aythya fuligula	0		Catharus ustulatus	0		Falco biarmicus	0
												Myotis davidii	0					Dermochelys coriacea	0		Odobenus rosmarus divergens	0		Condylura cristata	0					Myotis brandtii	0		Motacilla alba alba	0		Myotis lucifugus	0		Lepus europaeus	0		Chiroxiphia lanceolata	0		Mirounga leonina	0		Neofelis nebulosa	0
												Elephantulus edwardii	0					Hirundo rustica	0		Maylandia zebra	0		Carlito syrichta	0					Python bivittatus	0		Phyllostomus hastatus	0		Chelonia mydas	0		Callithrix jacchus	0		Falco rusticolus	0		Cygnus atratus	0		Mustela lutreola	0
												Serinus canaria	0					Ochotona curzoniae	0		Chrysochloris asiatica	0		Phalacrocorax carbo	0					Galeopterus variegatus	0		Manacus candei	0		Carlito syrichta	0		Xenopus tropicalis	0		Passer montanus	0		Hyaena hyaena	0		Panthera onca	0
												Camelus bactrianus	0					Cervus canadensis	0		Poecilia formosa	0		Opisthocomus hoazin	0					Nannospalax galili	0		Peromyscus californicus insignis	0		Cuculus canorus	0		Sus scrofa	0		Oryx dammah	0		Pyrgilauda ruficollis	0		Bos taurus	0
												Equus asinus	0					Phacochoerus africanus	0		Stegastes partitus	0		Mesitornis unicolor	0					Pygoscelis adeliae	0		Malurus melanocephalus	0		Acinonyx jubatus	0		Gorilla gorilla gorilla	0		Corvus kubaryi	0		Vulpes lagopus	0		Oryctolagus cuniculus	0
												Castor canadensis	0					Tympanuchus pallidicinctus	0		Pteropus vampyrus	0		Hipposideros armiger	0					Dipodomys ordii	0		Ahaetulla prasina	0		Protobothrops mucrosquamatus	0		Jaculus jaculus	0		Lagopus leucura	0		Marmota monax	0		Ceratotherium simum simum	0
												Eumetopias jubatus	0					Pongo pygmaeus	0		Macaca nemestrina	0		Lonchura striata domestica	0					Calidris pugnax	0		Neofelis nebulosa	0		Cebus imitator	0		Heterocephalus glaber	0		Corvus hawaiiensis	0		Sphaerodactylus townsendi	0		Camelus ferus	0
												Monodon monoceros	0					Melospiza melodia melodia	0		Mandrillus leucophaeus	0		Neomonachus schauinslandi	0					Enhydra lutris kenyoni	0		Kogia breviceps	0		Nanorana parkeri	0		Pseudopodoces humilis	0		Gopherus flavomarginatus	0		Moschus berezovskii	0		Chrysochloris asiatica	0
												Pipistrellus kuhlii	0					Sus scrofa	0		Propithecus coquereli	0		Neophocaena asiaeorientalis asiaeorientalis	0					Canis lupus dingo	0		Mustela nigripes	0		Phyllostomus discolor	0		Acanthisitta chloris	0		Nyctereutes procyonoides	0		Malurus melanocephalus	0		Physeter catodon	0
												Balaenoptera musculus	0					Anolis carolinensis	0		Salvelinus alpinus	0		Nothoprocta perdicaria	0					Callorhinus ursinus	0		Lagenorhynchus albirostris	0		Balaenoptera musculus	0		Colobus angolensis palliatus	0		Falco biarmicus	0		Ammospiza nelsoni	0		Eptesicus fuscus	0
												Neogale vison	0					Odobenus rosmarus divergens	0		Eumetopias jubatus	0		Notechis scutatus	0					Zalophus californianus	0		Colius striatus	0		Mauremys reevesii	0		Sinocyclocheilus grahami	0		Ceratotherium simum simum	0		Haemorhous mexicanus	0		Colobus angolensis palliatus	0
												Mauremys mutica	0					Octodon degus	0		Pseudochaenichthys georgianus	0		Pseudonaja textilis	0					Lynx canadensis	0		Pan troglodytes	0		Corvus kubaryi	0		Cebus imitator	0		Melopsittacus undulatus	0		Pezoporus flaviventris	0		Cercocebus atys	0
												Lutra lutra	0					Mustela putorius furo	0		Mirounga leonina	0		Camarhynchus parvulus	0					Artibeus jamaicensis	0		Oryctolagus cuniculus	0		Phacochoerus africanus	0		Panthera pardus	0		Capra hircus	0		Lepus europaeus	0		Aotus nancymaae	0
												Suncus etruscus	0					Ficedula albicollis	0		Megalops cyprinoides	0		Trachemys scripta elegans	0					Ochotona curzoniae	0		Xenopus tropicalis	0		Budorcas taxicolor	0		Theropithecus gelada	0		Chelonia mydas	0		Pezoporus occidentalis	0		Acinonyx jubatus	0
												Hyla sarda	0					Tupaia chinensis	0		Melanotaenia boesemani	0		Mirounga leonina	0					Prionailurus bengalensis	0		Nomascus leucogenys	0		Pongo pygmaeus	0		Pangasianodon hypophthalmus	0		Equus przewalskii	0		Gallus gallus	0		Miniopterus natalensis	0
												Mustela lutreola	0					Camelus ferus	0		Labeo rohita	0		Myotis myotis	0					Neogale vison	0		Pan paniscus	0		Grus americana	0		Thamnophis elegans	0		Chlamydotis macqueenii	0		Saimiri boliviensis	0		Manis javanica	0
												Mustela nigripes	0					Carlito syrichta	0		Xyrauchen texanus	0		Talpa occidentalis	0					Lemur catta	0		Tursiops truncatus	0		Symphalangus syndactylus	0		Notolabrus celidotus	0		Corvus cornix cornix	0		Taeniopygia guttata	0		Rhinopithecus bieti	0
												Heteronotia binoei	0					Rhinopithecus roxellana	0		Rhinichthys klamathensis goyatoka	0		Tachyglossus aculeatus	0					Anser cygnoides	0		Myotis davidii	0		Psammomys obesus	0		Bufo bufo	0		Anser cygnoides	0		Anas platyrhynchos	0		Odocoileus virginianus	0
												Anolis carolinensis	0					Equus asinus	0		Myotis daubentonii	0		Ochotona curzoniae	0					Peromyscus californicus insignis	0		Galeopterus variegatus	0		Myotis daubentonii	0		Vulpes lagopus	0		Cyanistes caeruleus	0		Carlito syrichta	0		Enhydra lutris kenyoni	0
												Saimiri boliviensis	0					Numida meleagris	0		Limanda limanda	0		Lagopus leucura	0					Oryctolagus cuniculus	0		Nannospalax galili	0		Balaenoptera ricei	0		Chelmon rostratus	0		Neophocaena asiaeorientalis asiaeorientalis	0		Nipponia nippon	0		Bos indicus x Bos taurus	0
												Pelodiscus sinensis	0					Neomonachus schauinslandi	0		Pelobates fuscus	0		Panthera uncia	0					Orcinus orca	0		Callithrix jacchus	0		Mesoplodon densirostris	0		Dromiciops gliroides	0		Pseudonaja textilis	0		Numida meleagris	0		Empidonax traillii	0
												Galeopterus variegatus	0					Puma concolor	0		Pan paniscus	0		Malaclemys terrapin pileata	0					Mustela putorius furo	0		Pogona vitticeps	0		Saimiri boliviensis	0		Silurus meridionalis	0		Neopelma chrysocephalum	0		Theropithecus gelada	0		Peromyscus leucopus	1
												Miniopterus natalensis	0					Phyllostomus discolor	0		Jaculus jaculus	0		Rissa tridactyla	0					Gallus gallus	0		Canis lupus dingo	0		Ficedula albicollis	0		Prionailurus viverrinus	0		Phasianus colchicus	0		Dromaius novaehollandiae	0		Lynx canadensis	0
												Piliocolobus tephrosceles	0					Gopherus evgoodei	0		Orycteropus afer afer	0		Dama dama	0					Tupaia chinensis	0		Puma concolor	0		Pelodiscus sinensis	0		Elephas maximus indicus	0		Sapajus apella	0		Melopsittacus undulatus	0		Mastomys coucha	0
												Canis lupus dingo	0					Geotrypetes seraphini	0		Rhinopithecus bieti	0		Sus scrofa	0					Balaenoptera acutorostrata	0		Rhinatrema bivittatum	0		Erinaceus europaeus	0		Zonotrichia leucophrys gambelii	0		Myotis myotis	0		Lontra canadensis	0		Oryx dammah	0
												Ursus arctos	0					Arvicanthis niloticus	0		Lates calcarifer	0		Bubalus bubalis	0					Equus przewalskii	0		Mastomys coucha	0		Eptesicus fuscus	0		Pan paniscus	0		Molothrus ater	0		Trachypithecus francoisi	0		Prionailurus bengalensis	0
												Empidonax traillii	0					Choloepus didactylus	0		Paralichthys olivaceus	0		Balaenoptera acutorostrata	0					Fukomys damarensis	0		Catharus ustulatus	0		Mesitornis unicolor	0		Maylandia zebra	0		Talpa occidentalis	0		Onychomys torridus	0		Marmota monax	0
												Phyllostomus discolor	0					Falco naumanni	0		Anabas testudineus	0		Lipotes vexillifer	0					Protobothrops mucrosquamatus	0		Molossus molossus	0		Rhinopithecus roxellana	0		Neolamprologus brichardi	0		Panthera uncia	0		Molossus molossus	0		Delphinus delphis	0
												Podarcis muralis	0					Centrocercus urophasianus	0		Vombatus ursinus	0		Colobus angolensis palliatus	0					Miniopterus natalensis	0		Balaenoptera musculus	0		Haliaeetus leucocephalus	0		Orycteropus afer afer	0		Podarcis raffonei	0		Hirundo rustica	0		Gallus gallus	0
												Gopherus evgoodei	0					Prionailurus bengalensis	0		Lynx canadensis	0		Anser cygnoides	0					Mustela erminea	0		Cervus canadensis	0		Mandrillus leucophaeus	0		Eptesicus fuscus	0		Melozone crissalis	0		Puma yagouaroundi	0		Pongo abelii	0
												Phoca vitulina	0					Mesoplodon densirostris	0		Rhinolophus ferrumequinum	0		Protobothrops mucrosquamatus	0					Onychomys torridus	0		Panthera uncia	0		Cercocebus atys	0		Mandrillus leucophaeus	0		Pongo pygmaeus	0		Bufo gargarizans	0		Ailuropoda melanoleuca	0
												Centrocercus urophasianus	0					Lagenorhynchus albirostris	0		Notolabrus celidotus	0		Rousettus aegyptiacus	0					Myotis myotis	0		Macaca thibetana thibetana	0		Panthera pardus	0		Marmota marmota marmota	0		Myotis daubentonii	0		Phyllostomus hastatus	0		Otolemur garnettii	0
												Cervus elaphus	0					Callithrix jacchus	0		Hippoglossus stenolepis	0		Rhinopithecus bieti	0					Trichosurus vulpecula	0		Pteronotus mesoamericanus	0		Hipposideros armiger	0		Boleophthalmus pectinirostris	0		Balaenoptera ricei	0		Lutra lutra	0		Papio anubis	1
												Gracilinanus agilis	0					Ochotona princeps	0		Hyaena hyaena	0		Dromaius novaehollandiae	0					Manis pentadactyla	0		Symphalangus syndactylus	0		Castor canadensis	0		Piliocolobus tephrosceles	0		Saimiri boliviensis	0		Vidua chalybeata	0		Orcinus orca	0
												Phyllostomus hastatus	0					Jaculus jaculus	0		Perca fluviatilis	0		Lontra canadensis	0					Choloepus didactylus	0		Ammospiza caudacuta	0		Lonchura striata domestica	0		Seriola lalandi dorsalis	0		Pseudopodoces humilis	0		Malaclemys terrapin pileata	0		Trichechus manatus latirostris	0
												Sphaerodactylus townsendi	0					Bos mutus	0		Polyodon spathula	0		Arvicanthis niloticus	0					Hyaena hyaena	0		Eubalaena glacialis	0		Bos indicus x Bos taurus	0		Bos indicus x Bos taurus	0		Alligator sinensis	0		Pongo pygmaeus	0		Octodon degus	0
												Nycticebus coucang	0					Serinus canaria	0		Gracilinanus agilis	0		Motacilla alba alba	0					Apus apus	0		Chrysemys picta	0		Neopelma chrysocephalum	0		Parambassis ranga	0		Tinamus guttatus	0		Myotis daubentonii	0		Heterocephalus glaber	0
												Sorex fumeus	0					Nipponia nippon	0		Mugil cephalus	0		Oryx dammah	0					Oenanthe melanoleuca	0		Chinchilla lanigera	0		Chelonoidis abingdonii	0		Phyllostomus discolor	0		Colobus angolensis palliatus	0		Delphinus delphis	0		Macaca fascicularis	1
												Eubalaena glacialis	0					Cebus imitator	0		Pleuronectes platessa	0		Corvus kubaryi	0					Chionomys nivalis	0		Chlorocebus sabaeus	0		Lacerta agilis	0		Danio rerio	0		Bos mutus	0		Bos javanicus	0		Bubalus bubalis	0
												Passer domesticus	0					Neophocaena asiaeorientalis asiaeorientalis	0		Nycticebus coucang	0		Lemur catta	0					Kogia breviceps	0		Camelus bactrianus	0		Microtus oregoni	0		Tursiops truncatus	0		Manis javanica	0		Sus scrofa	0		Ursus maritimus	0
												Cavia porcellus	0					Zalophus californianus	0		Neofelis nebulosa	0		Lynx rufus	0					Eubalaena glacialis	0		Dipodomys ordii	0		Lemur catta	0		Molossus molossus	0		Urocitellus parryii	0		Sarcophilus harrisii	0		Colius striatus	0
												Physeter catodon	0					Eumetopias jubatus	0		Heteronotia binoei	0		Lutra lutra	0					Pezoporus occidentalis	0		Cebus imitator	0		Accipiter gentilis	0		Talpa occidentalis	0		Podarcis muralis	0		Bos mutus	0		Canis lupus dingo	0
												Microcebus murinus	0					Sapajus apella	0		Dama dama	0		Moschus berezovskii	0					Elgaria multicarinata webbii	0		Serinus canaria	0		Elephas maximus indicus	0		Pteropus giganteus	0		Oxyura jamaicensis	0		Gavia stellata	0		Dromaius novaehollandiae	0
												Acinonyx jubatus	0					Phoca vitulina	0		Phycodurus eques	0		Malurus melanocephalus	0					Odobenus rosmarus divergens	0		Eumetopias jubatus	0		Vidua macroura	0		Toxotes jaculatrix	0		Balaenoptera musculus	0		Fukomys damarensis	0		Sapajus apella	0
												Manis javanica	0					Dipodomys spectabilis	0		Syngnathoides biaculeatus	0		Mustela lutreola	0					Ictidomys tridecemlineatus	0		Suricata suricatta	0		Indicator indicator	0		Macaca thibetana thibetana	0		Tachyglossus aculeatus	0		Equus asinus	0		Mustela erminea	0
												Neophocaena asiaeorientalis asiaeorientalis	0					Cervus elaphus	0		Sardina pilchardus	0		Zonotrichia leucophrys gambelii	0					Pseudopodoces humilis	0		Chiroxiphia lanceolata	0		Panthera onca	0		Pseudophryne corroboree	0		Cygnus olor	0		Notechis scutatus	0		Mirounga leonina	0
												Globicephala melas	0					Lemur catta	0		Tursiops truncatus	0		Pongo abelii	0					Myotis lucifugus	0		Choloepus didactylus	0		Monodelphis domestica	0		Oncorhynchus masou masou	0		Lemur catta	0		Falco cherrug	0		Myotis myotis	0
												Phasianus colchicus	0					Caretta caretta	0		Dasypus novemcinctus	0		Eptesicus fuscus	0					Orycteropus afer afer	0		Hirundo rustica	0		Taeniopygia guttata	0		Loxodonta africana	0		Lutra lutra	0		Empidonax traillii	0		Talpa occidentalis	0
												Choloepus didactylus	0					Accipiter gentilis	0		Capra hircus	0		Corvus brachyrhynchos	0					Rhinopithecus roxellana	0		Bufo bufo	0		Nomascus leucogenys	0		Dasypus novemcinctus	0		Phacochoerus africanus	0		Camarhynchus parvulus	0		Dromiciops gliroides	0
												Hyaena hyaena	0					Rissa tridactyla	0		Aotus nancymaae	0		Aotus nancymaae	0					Phascolarctos cinereus	0		Dipodomys spectabilis	0		Ictidomys tridecemlineatus	0		Austrofundulus limnaeus	0		Lagopus muta	0		Balaenoptera musculus	0		Phyllostomus hastatus	0
												Vulpes lagopus	0					Ammospiza caudacuta	0		Equus asinus	0		Microcebus murinus	0					Tyto alba	0		Equus quagga	0		Pseudopodoces humilis	0		Desmodus rotundus	0		Macaca thibetana thibetana	0		Artibeus jamaicensis	0		Budorcas taxicolor	0
												Prionailurus viverrinus	0					Delphinus delphis	0		Delphinapterus leucas	0		Puma concolor	0					Lacerta agilis	0		Elephas maximus indicus	0		Python bivittatus	0		Tachysurus fulvidraco	0		Manacus candei	0		Dromiciops gliroides	0		Hippopotamus amphibius kiboko	0
												Caretta caretta	0					Dama dama	0		Carassius auratus	0		Ursus arctos	0					Cygnus olor	0		Nyctereutes procyonoides	0		Aptenodytes forsteri	0		Echeneis naucrates	0		Harpia harpyja	0		Equus quagga	0		Myotis daubentonii	0
												Lagopus muta	0					Gallus gallus	0		Ursus arctos	0		Zalophus californianus	0					Vulpes lagopus	0		Psammomys obesus	0		Delphinapterus leucas	0		Globicephala melas	0		Ammospiza caudacuta	0		Prionailurus viverrinus	0		Cinclus cinclus	0
												Neofelis nebulosa	0					Taeniopygia guttata	0		Chanos chanos	0		Halichoerus grypus	0					Phyllostomus hastatus	0		Sorex fumeus	0		Piliocolobus tephrosceles	0		Mustela erminea	0		Pezoporus flaviventris	0		Pongo abelii	0		Callithrix jacchus	0
												Kogia breviceps	0					Meleagris gallopavo	0		Globicephala melas	0		Trichosurus vulpecula	0					Lynx rufus	0		Dama dama	0		Neophocaena asiaeorientalis asiaeorientalis	0		Geotrypetes seraphini	0		Melospiza melodia melodia	0		Sorex fumeus	0		Nomascus leucogenys	0
												Haemorhous mexicanus	0					Galeopterus variegatus	0		Lacerta agilis	0		Choloepus didactylus	0					Lutra lutra	0		Lepus europaeus	0		Theropithecus gelada	0		Megalops cyprinoides	0		Loxodonta africana	0		Neofelis nebulosa	0		Tursiops truncatus	0
												Balaenoptera ricei	0					Gavia stellata	0		Artibeus jamaicensis	0		Phacochoerus africanus	0					Sphaerodactylus townsendi	0		Melospiza melodia melodia	0		Urocitellus parryii	0		Colossoma macropomum	0		Pseudopipra pipra	0		Heteronotia binoei	0		Ochotona princeps	0
												Delphinus delphis	0					Propithecus coquereli	0		Micropterus salmoides	0		Macaca thibetana thibetana	0					Macaca thibetana thibetana	0		Odobenus rosmarus divergens	0		Pseudonaja textilis	0		Balaenoptera musculus	0		Nomascus leucogenys	0		Lethenteron reissneri	0		Condylura cristata	0
												Bos javanicus	0					Ursus arctos	0		Equus quagga	0		Gymnogyps californianus	0					Gopherus flavomarginatus	0		Ochotona princeps	0		Zalophus californianus	0		Artibeus jamaicensis	0		Equus caballus	0		Rhea pennata	0		Capra hircus	0
												Rhineura floridana	0					Athene cunicularia	0		Lynx rufus	0		Pteronotus mesoamericanus	0					Antechinus flavipes	0		Bos mutus	0		Vombatus ursinus	0		Ochotona curzoniae	0		Mustela putorius furo	0		Melospiza melodia melodia	0		Myotis lucifugus	0
												Gallus gallus	0					Lynx canadensis	0		Phacochoerus africanus	0		Grus americana	0					Harpia harpyja	0		Lipotes vexillifer	0		Catharus ustulatus	0		Cervus elaphus	0		Zonotrichia albicollis	0		Corvus brachyrhynchos	0		Tupaia chinensis	0
												Pan troglodytes	0					Aythya fuligula	0		Prionailurus viverrinus	0		Psammomys obesus	0					Rissa tridactyla	0		Fukomys damarensis	0		Mirounga leonina	0		Varanus komodoensis	0		Columba livia	0		Charadrius vociferus	0		Erinaceus europaeus	0
												Pongo abelii	0					Pipistrellus kuhlii	0		Ictalurus furcatus	0		Hippopotamus amphibius kiboko	0					Diceros bicornis minor	0		Aotus nancymaae	0		Halichoerus grypus	0		Acomys russatus	0		Chlorocebus sabaeus	0		Tauraco erythrolophus	0		Corvus brachyrhynchos	0
												Oryctolagus cuniculus	0					Hyaena hyaena	0		Sorex fumeus	0		Kogia breviceps	0					Loxodonta africana	0		Manis javanica	0		Cervus canadensis	0		Dicentrarchus labrax	0		Acanthisitta chloris	0		Rhinopithecus roxellana	0		Microcebus murinus	0
												Ochotona princeps	0					Diceros bicornis minor	0		Pseudoliparis swirei	0		Lagenorhynchus albirostris	0					Pan paniscus	0		Bos indicus	0		Protopterus annectens	0		Carassius gibelio	0		Aptenodytes forsteri	0		Mandrillus leucophaeus	0		Equus asinus	0
												Chrysemys picta	0					Poecile atricapillus	0		Corythoichthys intestinalis	0		Neopsephotus bourkii	0					Chinchilla lanigera	0		Odocoileus virginianus	0		Antechinus flavipes	0		Triplophysa dalaica	0		Nipponia nippon	0		Aotus nancymaae	0		Puma concolor	0
												Ictidomys tridecemlineatus	0					Pseudophryne corroboree	0		Doryrhamphus excisus	0		Pezoporus occidentalis	0					Chelonia mydas	0		Neophocaena asiaeorientalis asiaeorientalis	0		Sorex fumeus	0		Platichthys flesus	0		Antrostomus carolinensis	0		Pseudopodoces humilis	0		Phyllostomus discolor	0
												Orycteropus afer afer	0								Platichthys flesus	0		Saimiri boliviensis	0					Chlorocebus sabaeus	0		Theropithecus gelada	0		Pelobates fuscus	0		Sardina pilchardus	0		Meleagris gallopavo	0		Sturnus vulgaris	0		Globicephala melas	0
												Struthio camelus australis	0								Anguilla rostrata	0		Jaculus jaculus	0					Ursus maritimus	0		Pipra filicauda	0		Otolemur garnettii	0		Engraulis encrasicolus	0		Macaca nemestrina	0		Coturnix japonica	0		Trichosurus vulpecula	0
												Dryobates pubescens	0								Sarcophilus harrisii	0		Myotis brandtii	0					Cercocebus atys	0		Manacus vitellinus	0		Trichechus manatus latirostris	0		Eleginops maclovinus	0		Sarcophilus harrisii	0		Marmota flaviventris	0		Balaenoptera musculus	0
												Eurypyga helias	0								Vicugna pacos	0		Pelodiscus sinensis	0					Sturnus vulgaris	0		Mustela erminea	0		Leptonychotes weddellii	0		Oreochromis niloticus	0		Dromaius novaehollandiae	0		Phoca vitulina	0		Ochotona curzoniae	0
												Cercocebus atys	0								Bison bison bison	0		Leptonychotes weddellii	0					Panthera pardus	0		Mirounga leonina	0		Galeopterus variegatus	0		Ictidomys tridecemlineatus	0		Vombatus ursinus	0		Hylobates moloch	0		Phodopus roborovskii	0
												Gekko japonicus	0								Fundulus heteroclitus	0		Ornithorhynchus anatinus	0					Hipposideros armiger	0		Talpa occidentalis	0		Ursus maritimus	0		Lipotes vexillifer	0		Lontra canadensis	0		Passer montanus	0		Pteronotus mesoamericanus	0
												Lepidothrix coronata	0								Rousettus aegyptiacus	0		Manacus vitellinus	0					Odocoileus virginianus	0		Crotalus tigris	0		Acanthisitta chloris	0		Cercocebus atys	0		Dromiciops gliroides	0		Cygnus olor	0		Sorex fumeus	0
												Odocoileus virginianus	0								Panthera pardus	0		Acanthisitta chloris	0					Corvus moneduloides	0		Lynx rufus	0		Colius striatus	0		Poecilia latipinna	0		Leopardus geoffroyi	0		Mirounga angustirostris	0		Bos javanicus	0
												Myotis myotis	0								Amphiprion ocellaris	0		Pteropus vampyrus	0					Aythya fuligula	0		Suncus etruscus	0		Microcebus murinus	0		Rousettus aegyptiacus	0		Antechinus flavipes	0		Budorcas taxicolor	0		Lepus europaeus	0
												Oryx dammah	0								Terrapene carolina triunguis	0		Gavialis gangeticus	0					Pantherophis guttatus	0		Myotis daubentonii	0		Thamnophis sirtalis	0		Scleropages formosus	0		Peromyscus californicus insignis	0		Tympanuchus pallidicinctus	0		Mus musculus	1
												Manacus candei	0								Oryzias melastigma	0		Cyanistes caeruleus	0					Mirounga leonina	0		Delphinus delphis	0		Sturnus vulgaris	0		Neomonachus schauinslandi	0		Nycticebus coucang	0		Harpia harpyja	0		Canis lupus familiaris	1
												Podarcis raffonei	0								Salmo trutta	0		Desmodus rotundus	0					Anas platyrhynchos	0		Elgaria multicarinata webbii	0		Ursus arctos	0		Delphinapterus leucas	0		Agelaius phoeniceus	0		Grus americana	0		Cricetulus griseus	1
												Eublepharis macularius	0								Anarrhichthys ocellatus	0		Phocoena sinus	0					Dipodomys spectabilis	0		Zonotrichia leucophrys gambelii	0		Notechis scutatus	0		Empidonax traillii	0		Grus americana	0		Chionomys nivalis	0		Jaculus jaculus	0
												Malurus melanocephalus	0								Colossoma macropomum	0		Rhinolophus ferrumequinum	0					Podarcis raffonei	0		Ornithorhynchus anatinus	0		Physeter catodon	0		Archocentrus centrarchus	0		Melospiza georgiana	0		Mustela nigripes	0		Pteropus alecto	0
												Chionomys nivalis	0								Sturnira hondurensis	0		Lacerta agilis	0					Grus americana	0		Sus scrofa	0		Microcaecilia unicolor	0		Chelonoidis abingdonii	0		Cavia porcellus	0		Lagenorhynchus albirostris	0		Balaenoptera acutorostrata	0
												Lepus europaeus	0								Sebastes umbrosus	0		Zootoca vivipara	0					Mustela lutreola	0		Dasypus novemcinctus	0		Trachypithecus francoisi	0		Myotis myotis	0		Chinchilla lanigera	0		Bos taurus	0		Ornithorhynchus anatinus	0
												Pseudopipra pipra	0								Crotalus tigris	0		Onychomys torridus	0					Dama dama	0		Jaculus jaculus	0		Arvicanthis niloticus	0		Manis pentadactyla	0		Leptonychotes weddellii	0		Ovis aries	0		Nannospalax galili	0
												Callithrix jacchus	0								Micropterus dolomieu	0		Mauremys reevesii	0					Bos taurus	0		Bubalus bubalis	0		Gracilinanus agilis	0		Pyrgilauda ruficollis	0		Pelecanus crispus	0		Chinchilla lanigera	0		Corvus cornix cornix	0
												Sus scrofa	0								Epinephelus fuscoguttatus	0		Puma yagouaroundi	0					Sus scrofa	0		Pteropus alecto	0		Oenanthe melanoleuca	0		Solea senegalensis	0		Struthio camelus australis	0		Colius striatus	0		Mandrillus leucophaeus	0
												Tursiops truncatus	0								Triplophysa rosa	0		Dromiciops gliroides	0					Sarcophilus harrisii	0		Nestor notabilis	0		Mustela lutreola	0		Phacochoerus africanus	0		Bison bison bison	0		Bison bison bison	0		Urocitellus parryii	0
												Pseudopodoces humilis	0								Carassius carassius	0		Vidua macroura	0					Leptonychotes weddellii	0		Rhinopithecus roxellana	0		Bos taurus	0		Caretta caretta	0		Mandrillus leucophaeus	0		Ailuropoda melanoleuca	0		Ursus arctos	0
												Balaenoptera acutorostrata	0								Nerophis ophidion	0		Falco biarmicus	0					Chrysochloris asiatica	0		Columba livia	0		Echinops telfairi	0		Pteronotus mesoamericanus	0		Camelus ferus	0		Cebus imitator	0		Arvicola amphibius	1
												Opisthocomus hoazin	0								Pelmatolapia mariae	0		Haemorhous mexicanus	0					Propithecus coquereli	0		Crocodylus porosus	0		Bos mutus	0		Misgurnus anguillicaudatus	0		Acinonyx jubatus	0		Manis javanica	0		Corvus kubaryi	0
												Rhinopithecus roxellana	0								Pseudophryne corroboree	0		Echinops telfairi	0					Alligator mississippiensis	0		Phascolarctos cinereus	0		Corvus brachyrhynchos	0		Hemibagrus wyckioides	0		Miniopterus natalensis	0		Trichechus manatus latirostris	0		Neogale vison	0
												Nanorana parkeri	0								Oryctolagus cuniculus	0		Chinchilla lanigera	0					Meleagris gallopavo	0		Enhydra lutris kenyoni	0		Manacus vitellinus	0		Scomber scombrus	0		Lepidothrix coronata	0		Nothoprocta perdicaria	0		Lynx rufus	0
												Hipposideros armiger	0								Callithrix jacchus	0		Tauraco erythrolophus	0					Athene cunicularia	0		Delphinapterus leucas	0		Tauraco erythrolophus	0		Candoia aspera	0		Delphinapterus leucas	0		Lagenorhynchus obliquidens	0		Phacochoerus africanus	0
												Vombatus ursinus	0								Loxodonta africana	0		Acinonyx jubatus	0					Lagenorhynchus obliquidens	0		Vombatus ursinus	0		Corvus cornix cornix	0		Bos taurus	0		Nothoprocta perdicaria	0		Neopelma chrysocephalum	0		Prionailurus viverrinus	0
												Grammomys surdaster	0								Oryzias latipes	0		Lepidothrix coronata	0					Corapipo altera	0		Globicephala melas	0		Gekko japonicus	0		Saimiri boliviensis	0		Athene cunicularia	0		Suricata suricatta	0		Mustela nigripes	0
												Microcaecilia unicolor	0								Pundamilia nyererei	0		Panthera pardus	0					Podarcis muralis	0		Rhinolophus ferrumequinum	0		Neomonachus schauinslandi	0		Odobenus rosmarus divergens	0		Corapipo altera	0		Camelus ferus	0
												Lontra canadensis	0								Bos mutus	0		Crocodylus porosus	0					Ornithorhynchus anatinus	0		Tachyglossus aculeatus	0		Podarcis muralis	0		Echinops telfairi	0		Catharus ustulatus	0		Chiroxiphia lanceolata	0
												Cygnus atratus	0								Python bivittatus	0		Odocoileus virginianus	0					Mastomys coucha	0		Caretta caretta	0		Gopherus evgoodei	0		Pelodiscus sinensis	0		Molossus molossus	0		Rhinolophus ferrumequinum	0
												Sturnira hondurensis	0								Equus przewalskii	0		Delphinapterus leucas	0					Sapajus apella	0		Budorcas taxicolor	0		Phasianus colchicus	0		Poecilia formosa	0		Budorcas taxicolor	0		Motacilla alba alba	0
												Mauremys reevesii	0								Dipodomys ordii	0		Urocitellus parryii	0					Tursiops truncatus	0		Hemicordylus capensis	0		Thamnophis elegans	0		Esox lucius	0		Neofelis nebulosa	0		Oryx dammah	0
												Ochotona curzoniae	0								Sinocyclocheilus grahami	0		Corapipo altera	0					Trachemys scripta elegans	0		Nycticebus coucang	0		Mustela erminea	0		Poecilia mexicana	0		Mustela nigripes	0		Onychostruthus taczanowskii	0
												Pyrgilauda ruficollis	0								Electrophorus electricus	0		Strigops habroptila	0					Molossus molossus	0		Pongo pygmaeus	0		Artibeus jamaicensis	0		Ictalurus punctatus	0		Delphinus delphis	0		Phacochoerus africanus	0
												Microtus oregoni	0								Myripristis murdjan	0		Pipistrellus kuhlii	0					Tachyglossus aculeatus	0		Prinia subflava	0		Talpa occidentalis	0		Lepidothrix coronata	0		Panthera onca	0		Lagopus muta	0
												Cervus canadensis	0								Mastomys coucha	0		Onychostruthus taczanowskii	0					Cervus canadensis	0		Vicugna pacos	0		Pteropus giganteus	0		Paramormyrops kingsleyae	0		Colius striatus	0		Apus apus	0
												Protopterus annectens	0								Onychomys torridus	0		Antechinus flavipes	0					Equus quagga	0		Lonchura striata domestica	0		Cygnus olor	0		Urocitellus parryii	0		Gorilla gorilla gorilla	0		Pteronotus mesoamericanus	0
												Lynx rufus	0								Manis pentadactyla	0		Hemicordylus capensis	0					Accipiter gentilis	0		Marmota flaviventris	0		Myiozetetes cayanensis	0		Rhinolophus ferrumequinum	0		Ficedula albicollis	0		Rhineura floridana	0
												Accipiter gentilis	0								Dermochelys coriacea	0		Oenanthe melanoleuca	0					Cynocephalus volans	0		Pteropus giganteus	0		Vidua chalybeata	0		Gymnodraco acuticeps	0		Falco peregrinus	0		Chroicocephalus ridibundus	0
												Sarcophilus harrisii	0								Brienomyrus brachyistius	0		Neofelis nebulosa	0					Gorilla gorilla gorilla	0		Rana temporaria	0		Malaclemys terrapin pileata	0		Oncorhynchus keta	0		Cuculus canorus	0		Equus caballus	0
												Ceratotherium simum simum	0								Macaca thibetana thibetana	0		Heteronotia binoei	0					Bubalus bubalis	0		Sphaerodactylus townsendi	0		Moschus berezovskii	0		Perca fluviatilis	0		Phaethon lepturus	0		Odobenus rosmarus divergens	0
												Leptonychotes weddellii	0								Phodopus roborovskii	0		Elgaria multicarinata webbii	0					Camelus ferus	0		Moschus berezovskii	0		Pezoporus wallicus	0		Scatophagus argus	0		Camelus bactrianus	0		Heterocephalus glaber	0
												Erinaceus europaeus	0								Ctenopharyngodon idella	0		Melospiza melodia melodia	0					Vicugna pacos	0					Hippopotamus amphibius kiboko	0		Ctenopharyngodon idella	0		Vicugna pacos	0		Pelodiscus sinensis	0
												Equus przewalskii	0								Diceros bicornis minor	0		Candoia aspera	0					Eptesicus fuscus	0					Gallus gallus	0		Podarcis raffonei	0		Gekko japonicus	0		Python bivittatus	0
												Merops nubicus	0								Mesoplodon densirostris	0		Chroicocephalus ridibundus	0					Rhinopithecus bieti	0					Callithrix jacchus	0		Psammomys obesus	0		Aquila chrysaetos chrysaetos	0		Nannospalax galili	0
												Tyto alba	0								Panthera onca	0		Equus caballus	0					Numida meleagris	0					Ovis aries	0		Sorex fumeus	0		Rhinolophus ferrumequinum	0		Pygoscelis adeliae	0
												Pterocles gutturalis	0								Oreochromis niloticus	0		Taeniopygia guttata	0					Delphinapterus leucas	0					Gorilla gorilla gorilla	0		Takifugu flavidus	0		Hyaena hyaena	0		Cercocebus atys	0
												Fukomys damarensis	0								Cavia porcellus	0		Tursiops truncatus	0					Ursus arctos	0					Chrysochloris asiatica	0		Dama dama	0		Mauremys reevesii	0		Acinonyx jubatus	0
												Anser cygnoides	0								Sus scrofa	0		Ficedula albicollis	0					Arvicanthis niloticus	0					Elephantulus edwardii	0		Pezoporus occidentalis	0		Onychostruthus taczanowskii	0		Miniopterus natalensis	0
												Rhinopithecus bieti	0								Xiphophorus maculatus	0		Ictidomys tridecemlineatus	0					Zootoca vivipara	0					Balaenoptera acutorostrata	0		Cynocephalus volans	0		Cervus elaphus	0		Neophocaena asiaeorientalis asiaeorientalis	0
												Aquila chrysaetos chrysaetos	0								Myotis davidii	0		Falco cherrug	0					Oxyura jamaicensis	0					Propithecus coquereli	0		Myotis lucifugus	0		Gracilinanus agilis	0		Canis lupus dingo	0
												Mastomys coucha	0								Sinocyclocheilus rhinocerous	0		Capra hircus	0					Sturnira hondurensis	0					Phascolarctos cinereus	0		Tupaia chinensis	0		Equus quagga	0		Bos indicus x Bos taurus	0
												Onychomys torridus	0								Pygocentrus nattereri	0		Galeopterus variegatus	0					Mauremys mutica	0					Enhydra lutris kenyoni	0		Macaca nemestrina	0		Prionailurus viverrinus	0		Strigops habroptila	0
												Artibeus jamaicensis	0								Pogona vitticeps	0		Charadrius vociferus	0					Leopardus geoffroyi	0					Nothoprocta perdicaria	0		Acinonyx jubatus	0		Pteronotus mesoamericanus	0		Talpa occidentalis	0
												Dermochelys coriacea	0								Acinonyx jubatus	0		Leptosomus discolor	0					Indicator indicator	0					Suricata suricatta	0		Rhinopithecus bieti	0		Moschus berezovskii	0		Tachyglossus aculeatus	0
												Pteropus giganteus	0								Xiphophorus couchianus	0		Propithecus coquereli	0					Hippopotamus amphibius kiboko	0					Lontra canadensis	0		Phascolarctos cinereus	0		Malurus melanocephalus	0		Peromyscus californicus insignis	0
												Rana temporaria	0								Sander lucioperca	0		Equus asinus	0					Ahaetulla prasina	0					Amblyraja radiata	0		Seriola dumerili	0		Hippopotamus amphibius kiboko	0		Cuculus canorus	0
												Onychostruthus taczanowskii	0								Etheostoma cragini	0		Sturnus vulgaris	0					Mesoplodon densirostris	0					Pipistrellus kuhlii	0		Salvelinus alpinus	0		Erinaceus europaeus	0		Indicator indicator	0
												Peromyscus californicus insignis	0								Anguilla anguilla	0		Marmota marmota marmota	0					Pezoporus flaviventris	0					Dermochelys coriacea	0		Oncorhynchus tshawytscha	0		Neopsephotus bourkii	0		Neopsephotus bourkii	0
												Nyctereutes procyonoides	0								Vulpes lagopus	0		Lagenorhynchus obliquidens	0					Cinclus cinclus	0					Hirundo rustica	0		Petromyzon marinus	0		Cinclus cinclus	0		Cynocephalus volans	0
												Bubalus kerabau	0								Dromiciops gliroides	0		Grammomys surdaster	0					Anolis carolinensis	0					Bufo bufo	0		Rana temporaria	0		Prinia subflava	0		Prinia subflava	0
												Pseudophryne corroboree	0								Gambusia affinis	0		Aythya fuligula	0					Pan troglodytes	0					Phyllostomus hastatus	0		Thunnus maccoyii	0		Pan troglodytes	0		Mustela putorius furo	0
												Monodelphis domestica	0								Siniperca chuatsi	0		Sturnira hondurensis	0					Callithrix jacchus	0					Suncus etruscus	0		Puntigrus tetrazona	0		Falco cherrug	0		Haliaeetus leucocephalus	0
												Condylura cristata	0								Hemicordylus capensis	0		Dipodomys spectabilis	0					Trichechus manatus latirostris	0					Nycticebus coucang	0		Panthera uncia	0		Physeter catodon	0		Calidris pugnax	0
												Pygoscelis adeliae	0								Podarcis raffonei	0		Varanus komodoensis	0					Echinops telfairi	0					Diceros bicornis minor	0		Clarias gariepinus	0		Egretta garzetta	0		Urocitellus parryii	0
												Cuculus canorus	0								Triplophysa dalaica	0		Gopherus flavomarginatus	0					Pelodiscus sinensis	0					Neofelis nebulosa	0		Vidua chalybeata	0		Buceros rhinoceros silvestris	0		Phasianus colchicus	0
												Mandrillus leucophaeus	0								Euleptes europaea	0		Budorcas taxicolor	0					Charadrius vociferus	0					Rhineura floridana	0		Poeciliopsis prolifica	0		Ovis aries	0		Cervus elaphus	0
												Dipodomys ordii	0								Ahaetulla prasina	0		Indicator indicator	0					Microcebus murinus	0					Melospiza melodia melodia	0		Seriola aureovittata	0		Apteryx mantelli mantelli	0		Leopardus geoffroyi	0
												Zonotrichia albicollis	0								Delphinus delphis	0		Pezoporus wallicus	0					Rousettus aegyptiacus	0					Anolis carolinensis	0		Hippopotamus amphibius kiboko	0		Calidris pugnax	0		Myiozetetes cayanensis	0
												Marmota marmota marmota	0								Lepus europaeus	0		Monodelphis domestica	0					Manis javanica	0					Chinchilla lanigera	0		Ahaetulla prasina	0		Parus major	0		Balaenoptera acutorostrata	0
												Bos indicus	0								Tupaia chinensis	0		Anas platyrhynchos	0					Dromaius novaehollandiae	0					Geospiza fortis	0		Centropristis striata	0		Panthera pardus	0		Mustela lutreola	0
												Zalophus californianus	0								Elephantulus edwardii	0		Melopsittacus undulatus	0					Bos indicus x Bos taurus	0					Orycteropus afer afer	0		Mesoplodon densirostris	0		Hipposideros armiger	0		Anolis sagrei ordinatus	0
												Corapipo altera	0								Physeter catodon	0		Merops nubicus	0					Phyllostomus discolor	0					Nannospalax galili	0		Tachysurus vachellii	0		Desmodus rotundus	0		Passer domesticus	0
												Neopelma chrysocephalum	0								Nannospalax galili	0		Pelecanus crispus	0					Grammomys surdaster	0					Fukomys damarensis	0		Pelmatolapia mariae	0		Lacerta agilis	0
												Sapajus apella	0								Seriola dumerili	0		Gopherus evgoodei	0					Melopsittacus undulatus	0					Macaca nemestrina	0		Ornithorhynchus anatinus	0		Zootoca vivipara	0
												Phocoena sinus	0								Zalophus californianus	0		Thamnophis elegans	0					Talpa occidentalis	0					Manis javanica	0		Mustela putorius furo	0		Halichoerus grypus	0
												Oxyura jamaicensis	0								Phyllostomus discolor	0		Crotalus tigris	0					Dermochelys coriacea	0					Lepidothrix coronata	0		Haplochromis burtoni	0		Motacilla alba alba	0
												Dromiciops gliroides	0								Mustela erminea	0		Pyrgilauda ruficollis	0					Crotalus tigris	0					Rhinopithecus bieti	0		Nannospalax galili	0		Prionailurus bengalensis	0
												Lemur catta	0								Acanthopagrus latus	0		Phyllostomus hastatus	0					Puma yagouaroundi	0					Aquila chrysaetos chrysaetos	0		Bison bison bison	0		Mirounga angustirostris	0
												Phodopus roborovskii	0								Pungitius pungitius	0		Equus quagga	0					Prionailurus viverrinus	0					Camarhynchus parvulus	0		Bos indicus	0		Malaclemys terrapin pileata	0
												Antechinus flavipes	0								Puma yagouaroundi	0		Corvus hawaiiensis	0					Corvus hawaiiensis	0					Mastomys coucha	0		Pogona vitticeps	0		Rissa tridactyla	0
												Hemicordylus capensis	0								Alosa sapidissima	0		Perognathus longimembris pacificus	0					Sorex fumeus	0					Motacilla alba alba	0		Apteryx rowi	0		Kogia breviceps	0
												Spea bombifrons	0								Sceloporus undulatus	0		Lagopus muta	0					Balaenoptera ricei	0					Prionailurus bengalensis	0		Corapipo altera	0
												Symphalangus syndactylus	0								Acomys russatus	0		Bombina bombina	0					Lagenorhynchus albirostris	0					Prionailurus viverrinus	0		Gouania willdenowi	0
												Euleptes europaea	0								Scomber japonicus	0		Vidua chalybeata	0					Phalacrocorax carbo	0					Hemicordylus capensis	0		Sparus aurata	0
												Rhea pennata	0								Pongo pygmaeus	0		Myotis daubentonii	0					Equus asinus	0					Chionomys nivalis	0		Melopsittacus undulatus	0
												Elgaria multicarinata webbii	0								Anoplopoma fimbria	0		Lepus europaeus	0					Marmota marmota marmota	0					Ammospiza caudacuta	0		Cyclopterus lumpus	0
												Ailuropoda melanoleuca	0								Poeciliopsis prolifica	0		Rhea pennata	0					Neophocaena asiaeorientalis asiaeorientalis	0					Bos javanicus	0		Dermochelys coriacea	0
												Ovis aries	0								Mustela nigripes	0		Falco peregrinus	0					Vombatus ursinus	0					Cinclus cinclus	0		Prionailurus bengalensis	0
												Octodon degus	0								Lagenorhynchus albirostris	0		Vicugna pacos	0					Suricata suricatta	0					Passer domesticus	0		Gambusia affinis	0
												Heterocephalus glaber	0								Tachysurus vachellii	0		Pygoscelis adeliae	0					Panthera uncia	0					Sarcophilus harrisii	0		Gracilinanus agilis	0
												Pelecanus crispus	0								Trichomycterus rosablanca	0		Phaethon lepturus	0					Acomys russatus	0					Chrysemys picta	0		Mauremys mutica	0
												Tinamus guttatus	0								Elgaria multicarinata webbii	0		Camelus bactrianus	0					Hemicordylus capensis	0					Capra hircus	0		Phyllostomus hastatus	0
												Pteropus vampyrus	0								Candoia aspera	0		Parus major	0					Pongo pygmaeus	0					Camelus ferus	0		Mugil cephalus	0
												Aotus nancymaae	0								Ochotona princeps	0		Miniopterus natalensis	0					Moschus berezovskii	0					Pteropus alecto	0		Perognathus longimembris pacificus	0
												Coturnix japonica	0								Echinops telfairi	0		Castor canadensis	0					Peromyscus eremicus	0					Colobus angolensis palliatus	0		Nycticebus coucang	0
												Phascolarctos cinereus	0								Heterocephalus glaber	0		Numida meleagris	0											Dipodomys ordii	0		Rhinichthys klamathensis goyatoka	0
												Delphinapterus leucas	0								Bubalus bubalis	0		Enhydra lutris kenyoni	0											Miniopterus natalensis	0		Conger conger	0
												Dromaius novaehollandiae	0								Erinaceus europaeus	0		Phoca vitulina	0											Puma concolor	0		Bubalus bubalis	0
												Aythya fuligula	0								Eptesicus fuscus	0		Pantherophis guttatus	0											Empidonax traillii	0		Carlito syrichta	0
												Chiroxiphia lanceolata	0								Poecilia latipinna	0		Falco rusticolus	0											Onychomys torridus	0		Miniopterus natalensis	0
												Rhinolophus ferrumequinum	0								Marmota marmota marmota	0		Hirundo rustica	0											Hyaena hyaena	0		Kryptolebias marmoratus	0
												Lacerta agilis	0								Kryptolebias marmoratus	0		Cervus canadensis	0											Onychostruthus taczanowskii	0		Labrus bergylta	0
												Bufo bufo	0								Nanorana parkeri	0		Leopardus geoffroyi	0											Dipodomys spectabilis	0		Amphiprion ocellaris	0
												Puma yagouaroundi	0								Acanthochromis polyacanthus	0		Marmota monax	0											Dromiciops gliroides	0		Pseudonaja textilis	0
												Mirounga angustirostris	0								Mastacembelus armatus	0		Harpia harpyja	0											Sphaerodactylus townsendi	0		Monodon monoceros	0
												Acomys russatus	0								Tachysurus fulvidraco	0		Mesoplodon densirostris	0											Macaca thibetana thibetana	0		Sapajus apella	0
												Pteronotus mesoamericanus	0								Parambassis ranga	0		Anolis sagrei ordinatus	0											Podarcis raffonei	0		Etheostoma spectabile	0
												Hippopotamus amphibius kiboko	0								Hylobates moloch	0		Eubalaena glacialis	0											Rhea pennata	0		Pantherophis guttatus	0
												Panthera onca	0								Cyclopterus lumpus	0		Pezoporus flaviventris	0											Elgaria multicarinata webbii	0		Hippoglossus hippoglossus	0
												Xenopus tropicalis	0								Hippoglossus hippoglossus	0		Rhineura floridana	0											Pan troglodytes	0		Trichosurus vulpecula	0
												Dasypus novemcinctus	0								Myotis myotis	0		Ailuropoda melanoleuca	0											Sus scrofa	0		Pungitius pungitius	0
												Terrapene carolina triunguis	0								Choloepus didactylus	0		Otolemur garnettii	0											Jaculus jaculus	0		Choloepus didactylus	0
												Theropithecus gelada	0								Bufo bufo	0		Trichechus manatus latirostris	0											Calypte anna	0		Tachyglossus aculeatus	0
												Malaclemys terrapin pileata	0								Thunnus albacares	0		Columba livia	0											Tinamus guttatus	0		Leucoraja erinacea	0
																					Lemur catta	0		Chrysochloris asiatica	0											Equus asinus	0		Pseudoliparis swirei	0
																					Spea bombifrons	0		Pteropus alecto	0											Coturnix japonica	0		Pezoporus wallicus	0
																					Seriola aureovittata	0		Chelonia mydas	0											Pogona vitticeps	0		Chionomys nivalis	0
																					Eleginops maclovinus	0		Struthio camelus australis	0											Numida meleagris	0		Doryrhamphus excisus	0
																					Octodon degus	0		Gavia stellata	0											Dromaius novaehollandiae	0		Diceros bicornis minor	0
																					Leptonychotes weddellii	0		Apteryx mantelli mantelli	0											Lagenorhynchus obliquidens	0		Mobula hypostoma	0
																					Carlito syrichta	0		Manis javanica	0											Pipra filicauda	0		Nomascus leucogenys	0
																					Miniopterus natalensis	0		Bos indicus	0											Phocoena sinus	0		Chrysemys picta	0
																					Neomonachus schauinslandi	0		Suricata suricatta	0											Myotis myotis	0		Vicugna pacos	0
																					Urocitellus parryii	0		Sapajus apella	0											Oryx dammah	0		Elephantulus edwardii	0
																					Lagenorhynchus obliquidens	0		Molothrus ater	0											Rana temporaria	0		Balaenoptera acutorostrata	0
																					Podarcis muralis	0		Dermochelys coriacea	0											Corvus hawaiiensis	0		Antrostomus carolinensis	0
																					Monodon monoceros	0		Falco naumanni	0											Panthera uncia	0		Oncorhynchus kisutch	0
																					Cottoperca gobio	0		Mirounga angustirostris	0											Acomys russatus	0		Lonchura striata domestica	0
																					Nematolebias whitei	0		Prionailurus viverrinus	0											Phodopus roborovskii	0		Podarcis muralis	0
																					Cheilinus undulatus	0		Suncus etruscus	0											Eublepharis macularius	0		Polypterus senegalus	0
																					Plectropomus leopardus	0		Apus apus	0											Mustela nigripes	0		Cheilinus undulatus	0
																					Solea senegalensis	0		Melozone crissalis	0											Neopsephotus bourkii	0		Dipodomys spectabilis	0
																					Mauremys mutica	0		Sorex fumeus	0											Candoia aspera	0		Micropterus dolomieu	0
																					Myxocyprinus asiaticus	0		Diceros bicornis minor	0											Chroicocephalus ridibundus	0		Equus quagga	0
																					Dunckerocampus dactyliophorus	0		Mustela nigripes	0											Pongo abelii	0		Girardinichthys multiradiatus	0
																					Symphalangus syndactylus	0		Sarcophilus harrisii	0											Pan paniscus	0		Stegostoma tigrinum	0
																					Psammomys obesus	0		Mustela putorius furo	0											Odobenus rosmarus divergens	0		Epinephelus moara	0
																					Kogia breviceps	0		Chrysemys picta	0											Mustela putorius furo	0		Scomber japonicus	0
																					Mustela lutreola	0		Cuculus canorus	0											Falco peregrinus	0		Anoplopoma fimbria	0
																					Chinchilla lanigera	0		Fulmarus glacialis	0											Bubalus bubalis	0		Myotis daubentonii	0
																					Galeopterus variegatus	0		Nestor notabilis	0											Odocoileus virginianus	0		Anolis sagrei ordinatus	0
																					Fukomys damarensis	0		Corvus cornix cornix	0											Chiroxiphia lanceolata	0		Hemiscyllium ocellatum	0
																					Clupea harengus	0		Macaca nemestrina	0											Manis pentadactyla	0		Syngnathus typhle	0
																					Piliocolobus tephrosceles	0		Cercocebus atys	0											Pyrgilauda ruficollis	0		Dromaius novaehollandiae	0
																					Denticeps clupeoides	0		Dipodomys ordii	0											Vulpes lagopus	0		Bos mutus	0
																					Betta splendens	0		Canis lupus dingo	0											Mauremys mutica	0		Camelus ferus	0
																					Lontra canadensis	0		Callorhinus ursinus	0											Leopardus geoffroyi	0		Ursus maritimus	0
																					Pantherophis guttatus	0		Athene cunicularia	0											Perognathus longimembris pacificus	0		Fukomys damarensis	0
																					Trichosurus vulpecula	0		Bos indicus x Bos taurus	0											Manacus candei	0		Microcebus murinus	0
																					Talpa occidentalis	0		Phyllostomus discolor	0											Spea bombifrons	0		Equus asinus	0
																					Cyprinodon tularosa	0		Podarcis muralis	0											Rissa tridactyla	0		Gekko japonicus	0
																					Thunnus maccoyii	0		Aquila chrysaetos chrysaetos	0											Falco biarmicus	0		Nanorana parkeri	0
																					Cervus canadensis	0		Globicephala melas	0											Poecile atricapillus	0		Enhydra lutris kenyoni	0
																					Megalobrama amblycephala	0		Cygnus olor	0											Gavia stellata	0		Perca flavescens	0
																					Alosa alosa	0		Microtus oregoni	0											Eubalaena glacialis	0		Oreochromis aureus	0
																					Epinephelus moara	0		Accipiter gentilis	0											Pezoporus occidentalis	0		Mirounga leonina	0
																					Carassius gibelio	0		Podarcis raffonei	0														Polyodon spathula	0
																					Peromyscus californicus insignis	0		Agelaius phoeniceus	0														Chiloscyllium plagiosum	0
																					Moschus berezovskii	0		Pseudopipra pipra	0														Bufo gargarizans	0
																					Solea solea	0		Physeter catodon	0														Mirounga angustirostris	0
																					Engraulis encrasicolus	0		Serinus canaria	0														Oncorhynchus gorbuscha	0
																					Bos taurus	0																	Accipiter gentilis	0
																					Ornithorhynchus anatinus	0																	Hippocampus zosterae	0
																					Nomascus leucogenys	0																	Budorcas taxicolor	0
																					Chrysemys picta	0																	Hyla sarda	0
																					Castor canadensis	0																	Corythoichthys intestinalis	0
																					Labrus bergylta	0																	Anguilla rostrata	0
																					Seriola lalandi dorsalis	0																	Gallus gallus	0
																					Marmota flaviventris	0																	Takifugu rubripes	0
																					Echeneis naucrates	0																	Ceratotherium simum simum	0
																					Epinephelus lanceolatus	0																	Poecilia reticulata	0
																					Halichoerus grypus	0																	Aotus nancymaae	0
																					Pimephales promelas	0																	Clupea harengus	0
																					Rana temporaria	0																	Apteryx mantelli mantelli	0
																					Microtus oregoni	0																	Thamnophis sirtalis	0
																					Chelmon rostratus	0																	Salmo salar	0
																					Puntigrus tetrazona	0																	Sinocyclocheilus anshuiensis	0
																					Cervus elaphus	0																	Monopterus albus	0
																					Mirounga angustirostris	0																	Neophocaena asiaeorientalis asiaeorientalis	0
																					Suncus etruscus	0																	Astatotilapia calliptera	0
																					Antechinus flavipes	0																	Zalophus californianus	0
																					Misgurnus anguillicaudatus	0																	Phocoena sinus	0
																					Onychostoma macrolepis	0																	Onychomys torridus	0
																					Eubalaena glacialis	0																	Pipistrellus kuhlii	0
																					Entelurus aequoreus	0																	Micropterus salmoides	0
																					Cynocephalus volans	0																	Thunnus albacares	0
																					Equus caballus	0																	Epinephelus fuscoguttatus	0
																					Ovis aries	0																	Spea bombifrons	0
																					Camelus ferus	0																	Melozone crissalis	0
																					Pteropus alecto	0																	Euleptes europaea	0
																					Balaenoptera acutorostrata	0																	Lagenorhynchus albirostris	0
																					Lipotes vexillifer	0																	Rhea pennata	0
																					Ictalurus punctatus	0																	Ailuropoda melanoleuca	0
																					Cebus imitator	0																	Xiphophorus maculatus	0
																					Alligator mississippiensis	0																	Chlorocebus sabaeus	0
																					Bos indicus	0																	Stegastes partitus	0
																					Callorhinus ursinus	0																	Rhinopithecus roxellana	0
																					Pseudonaja textilis	0																	Sturnus vulgaris	0
																					Bos indicus x Bos taurus	0																	Manis javanica	0
																					Gopherus evgoodei	0																	Terrapene carolina triunguis	0
																					Oryx dammah	0																	Canis lupus dingo	0
																					Neogale vison	0																	Anabas testudineus	0
																					Phyllostomus hastatus	0																	Microcaecilia unicolor	0
																					Silurus meridionalis	0																	Anarrhichthys ocellatus	0
																					Elephas maximus indicus	0																	Epinephelus lanceolatus	0
																					Dicentrarchus labrax	0																	Nematolebias whitei	0
																					Malaclemys terrapin pileata	0																	Scyliorhinus canicula	0
																					Pteronotus mesoamericanus	0																	Protopterus annectens	0
																					Danio aesculapii	0																	Neogale vison	0
																					Hyla sarda	0																	Hemicordylus capensis	0
																					Rhineura floridana	0																	Lampris incognitus	0
																					Trichechus manatus latirostris	0																	Danio aesculapii	0
																					Boleophthalmus pectinirostris	0																	Heteronotia binoei	0
																					Erpetoichthys calabaricus	0																	Panthera onca	0
																					Suricata suricatta	0																	Nerophis ophidion	0
																					Sapajus apella	0																	Trichechus manatus latirostris	0
																					Etheostoma spectabile	0																	Capra hircus	0
																					Periophthalmus magnuspinnatus	0																	Alligator sinensis	0
																					Takifugu flavidus	0																	Myotis davidii	0
																					Balaenoptera ricei	0																	Larimichthys crocea	0
																																							Fundulus heteroclitus	0
																																							Dipodomys ordii	0
																																							Castor canadensis	0
																																							Rhincodon typus	0
																																							Erpetoichthys calabaricus	0
																																							Sceloporus undulatus	0
																																							Syngnathus scovelli	0
																																							Gopherus flavomarginatus	0
																																							Phodopus roborovskii	0
																																							Pristis pectinata	0
																																							Synchiropus splendidus	0
																																							Moschus berezovskii	0
																																							Malurus melanocephalus	0
																																							Onychostoma macrolepis	0
																																							Balaenoptera ricei	0
																																							Delphinus delphis	0
																																							Labrus mixtus	0
																																							Pongo abelii	0
																																							Leptonychotes weddellii	0
																																							Chrysochloris asiatica	0
																																							Astyanax mexicanus	0
																																							Haliaeetus leucocephalus	0
																																							Sinocyclocheilus rhinocerous	0
																																							Lagenorhynchus obliquidens	0
																																							Lynx canadensis	0
																																							Gadus morhua	0
																																							Arvicanthis niloticus	0
																																							Salvelinus namaycush	0
																																							Mauremys reevesii	0
																																							Microtus oregoni	0
																																							Siniperca chuatsi	0
																																							Lutra lutra	0
																																							Brienomyrus brachyistius	0
																																							Labeo rohita	0
																																							Antechinus flavipes	0
																																							Bubalus kerabau	0
																																							Salvelinus fontinalis	0
																																							Triplophysa rosa	0
																																							Gadus macrocephalus	0
																																							Rhineura floridana	0
																																							Entelurus aequoreus	0
																																							Equus caballus	0
																																							Octodon degus	0
																																							Alligator mississippiensis	0
																																							Chelonia mydas	0
																																							Erinaceus europaeus	0
																																							Cynoglossus semilaevis	0
																																							Cuculus canorus	0
																																							Nothobranchius furzeri	0
																																							Ursus arctos	0
																																							Denticeps clupeoides	0
																																							Xiphophorus hellerii	0
																																							Lontra canadensis	0
																																							Amblyraja radiata	0
																																							Lacerta agilis	0
																																							Trachypithecus francoisi	0
																																							Xiphias gladius	0
																																							Gasterosteus aculeatus	0
																																							Leopardus geoffroyi	0
																																							Ictalurus furcatus	0
																																							Pongo pygmaeus	0
																																							Grus americana	0
																																							Symphalangus syndactylus	0
																																							Bos javanicus	0
																																							Phyllopteryx taeniolatus	0
																																							Equus przewalskii	0
																																							Galeopterus variegatus	0
																																							Anser cygnoides	0
																																							Pelobates fuscus	0
																																							Paramisgurnus dabryanus	0

## Sheet: Dup Prior Sheet
ABO			GYPA			GYPB			GYPE			A4GALT			RHD			RHCE			BCAM			KEL			FUT3			ACKR1			SLC14A1			SLC4A1			ACHE			XG			CD99			ERMAP
Peromyscus maniculatus bairdii	1		Rattus norvegicus	1		Homo sapiens	1		Homo sapiens	1		Cricetulus griseus	1		Homo sapiens	1		Peromyscus maniculatus bairdii	1		Camelus dromedarius	1		Peromyscus maniculatus bairdii	1		Homo sapiens	1		Meriones unguiculatus	1		Macaca fascicularis	1		Microtus ochrogaster	1		Arvicola amphibius	1		Canis lupus familiaris	1		Panthera tigris	1		Peromyscus maniculatus bairdii	1
Papio anubis	1		Peromyscus maniculatus bairdii	1								Rattus rattus	1					Mesocricetus auratus	1		Arvicola amphibius	1		Microtus fortis	1					Sciurus carolinensis	1		Mus pahari	1		Peromyscus maniculatus bairdii	1		Myodes glareolus	1		Macaca fascicularis	1		Macaca fascicularis	1		Panthera leo	1
Mus caroli	1		Felis catus	1								Homo sapiens	1					Meriones unguiculatus	1		Microtus fortis	1		Arvicola amphibius	1					Sorex araneus	1		Arvicola amphibius	1		Apodemus sylvaticus	1		Peromyscus leucopus	1		Meriones unguiculatus	1		Vulpes vulpes	1		Microtus fortis	1
Mus musculus	1		Meriones unguiculatus	1								Panthera tigris	1					Arvicola amphibius	1		Canis lupus familiaris	1		Homo sapiens	1					Peromyscus maniculatus bairdii	1		Sciurus carolinensis	1		Macaca mulatta	1		Microtus ochrogaster	1		Microtus fortis	1		Mesocricetus auratus	1		Macaca mulatta	1
Cricetulus griseus	1		Camelus dromedarius	1								Meriones unguiculatus	1					Microtus ochrogaster	1		Panthera tigris	1		Microtus ochrogaster	1					Mus caroli	1		Apodemus sylvaticus	1		Peromyscus leucopus	1		Mus pahari	1		Panthera tigris	1		Sorex araneus	1		Mesocricetus auratus	1
Homo sapiens	1		Arvicola amphibius	1								Mus musculus	1					Mus caroli	1		Papio anubis	1		Papio anubis	1					Mus musculus	1		Vulpes vulpes	1		Rattus norvegicus	1		Sciurus carolinensis	1		Microtus ochrogaster	1		Homo sapiens	1		Ursus americanus	1
Canis lupus familiaris	1		Panthera leo	1								Peromyscus maniculatus bairdii	1					Vulpes vulpes	1		Felis catus	1		Sciurus carolinensis	1					Macaca mulatta	1		Peromyscus leucopus	1		Mesocricetus auratus	1		Canis lupus familiaris	1		Panthera leo	1		Panthera leo	1		Microtus ochrogaster	1
Microtus ochrogaster	1		Papio anubis	1								Apodemus sylvaticus	1					Homo sapiens	1		Microtus ochrogaster	1		Rattus norvegicus	1					Cricetulus griseus	1		Meriones unguiculatus	1		Mus pahari	1		Microtus fortis	1		Vulpes vulpes	1		Felis catus	1		Panthera tigris	1
Vulpes vulpes	1		Microtus ochrogaster	1								Rattus norvegicus	1					Panthera tigris	1		Mus pahari	1		Sorex araneus	1					Meles meles	1		Myodes glareolus	1		Microtus fortis	1		Peromyscus maniculatus bairdii	1		Arvicola amphibius	1		Microtus fortis	1		Camelus dromedarius	1
Camelus dromedarius	1		Macaca mulatta	1								Macaca mulatta	1					Microtus fortis	1		Meriones unguiculatus	1		Meles meles	1					Mesocricetus auratus	1		Peromyscus maniculatus bairdii	1		Mus musculus	1		Vulpes vulpes	1		Sciurus carolinensis	1		Canis lupus familiaris	1		Rattus norvegicus	1
Mus pahari	1		Mus caroli	1								Macaca fascicularis	1					Canis lupus familiaris	1		Vulpes vulpes	1		Macaca mulatta	1					Myodes glareolus	1		Camelus dromedarius	1		Homo sapiens	1		Macaca mulatta	1		Camelus dromedarius	1		Ursus americanus	1		Felis catus	1
Macaca mulatta	1		Mus pahari	1								Ursus americanus	1					Sorex araneus	1		Rattus norvegicus	1		Mus caroli	1					Homo sapiens	1		Mus musculus	1		Ursus americanus	1		Apodemus sylvaticus	1		Homo sapiens	1		Sciurus carolinensis	1		Mus caroli	1
Rattus norvegicus	1		Sorex araneus	1								Microtus ochrogaster	1					Peromyscus leucopus	1		Rattus rattus	1		Vulpes vulpes	1					Mus pahari	1		Microtus ochrogaster	1		Cricetulus griseus	1		Panthera tigris	1		Felis catus	1		Camelus dromedarius	1		Meriones unguiculatus	1
Macaca fascicularis	1		Homo sapiens	1								Camelus dromedarius	1					Rattus rattus	1		Sorex araneus	1		Apodemus sylvaticus	1					Panthera leo	1		Rattus norvegicus	1		Mus caroli	1		Macaca fascicularis	1		Sorex araneus	1		Mus caroli	1		Homo sapiens	1
Rattus rattus	1		Macaca fascicularis	1								Meles meles	1								Peromyscus leucopus	1		Mus pahari	1					Vulpes vulpes	1		Papio anubis	1		Camelus dromedarius	1		Ursus americanus	1		Macaca mulatta	1		Microtus ochrogaster	1		Mus pahari	1
Myodes glareolus	1		Myodes glareolus	1								Mus pahari	1								Panthera leo	1		Meriones unguiculatus	1					Papio anubis	1		Felis catus	1		Meriones unguiculatus	1		Meles meles	1		Ursus americanus	1		Arvicola amphibius	1		Rattus rattus	1
			Microtus fortis	1								Arvicola amphibius	1								Macaca fascicularis	1		Cricetulus griseus	1					Camelus dromedarius	1		Homo sapiens	1		Arvicola amphibius	1		Mus musculus	1		Meles meles	1		Cricetulus griseus	1		Meles meles	1
			Mesocricetus auratus	1								Sciurus carolinensis	1								Mus caroli	1		Peromyscus leucopus	1					Ursus americanus	1		Macaca mulatta	1		Meles meles	1		Felis catus	1		Mesocricetus auratus	1		Meriones unguiculatus	1		Sciurus carolinensis	1
			Peromyscus leucopus	1								Peromyscus leucopus	1								Mesocricetus auratus	1		Rattus rattus	1					Rattus norvegicus	1		Microtus fortis	1		Sciurus carolinensis	1		Sorex araneus	1					Macaca mulatta	1		Myodes glareolus	1
			Panthera tigris	1								Microtus fortis	1								Ursus americanus	1		Canis lupus familiaris	1					Rattus rattus	1		Canis lupus familiaris	1		Rattus rattus	1		Homo sapiens	1					Peromyscus leucopus	1		Sorex araneus	1
			Sciurus carolinensis	1								Sorex araneus	1								Peromyscus maniculatus bairdii	1		Felis catus	1					Microtus fortis	1		Mus caroli	1		Vulpes vulpes	1		Camelus dromedarius	1								Vulpes vulpes	1
			Apodemus sylvaticus	1								Mus caroli	1								Sciurus carolinensis	1		Macaca fascicularis	1					Apodemus sylvaticus	1		Rattus rattus	1		Sorex araneus	1		Mus caroli	1								Apodemus sylvaticus	1
												Panthera leo	1								Mus musculus	1		Camelus dromedarius	1					Felis catus	1					Panthera leo	1		Rattus norvegicus	1								Peromyscus leucopus	1
												Felis catus	1								Macaca mulatta	1		Panthera leo	1					Microtus ochrogaster	1					Myodes glareolus	1		Cricetulus griseus	1								Papio anubis	1
												Canis lupus familiaris	1								Myodes glareolus	1		Mus musculus	1					Peromyscus leucopus	1					Papio anubis	1		Mesocricetus auratus	1								Macaca fascicularis	1
												Mesocricetus auratus	1								Apodemus sylvaticus	1		Mesocricetus auratus	1					Macaca fascicularis	1					Felis catus	1		Panthera leo	1								Mus musculus	1
												Vulpes vulpes	1								Homo sapiens	1		Ursus americanus	1					Arvicola amphibius	1					Panthera tigris	1		Meriones unguiculatus	1								Canis lupus familiaris	1
												Papio anubis	1								Cricetulus griseus	1		Panthera tigris	1					Canis lupus familiaris	1					Canis lupus familiaris	1		Papio anubis	1								Cricetulus griseus	1
												Myodes glareolus	1								Meles meles	1								Panthera tigris	1					Macaca fascicularis	1		Rattus rattus	1								Arvicola amphibius	1

## Sheet: Near final table
	ABO
	GYPA
	GYPB
	GYPE
	A4GALT
	RHD
	RHCE
	BCAM
	KEL
	FUT3
	ACKR1
	SLC14A1
	SLC4A1
	ACHE
	XG
	CD99
	ERMAP
	ART4*
	AQP1
	ICAM4
	C4A
	C4B
	FUT1
	FUT2
	XK
	GYPC
	CD55
	CR1
	CD44
	BSG
	CD151
	SEMA7A
	GCNT2
	B3GALNT1
	AQP3
	RHAG
	GBGT1
	ABCG2
	ABCB6
	SMIM1
	CD59
	SLC29A1
	PRNP
	B4GALNT2
	SLC44A2
	ABCC4
	EMP3
	PIGG
	ABCC1
	PIEZO1
	CD36
		ABO	GYPA	GYPB	GYPE	A4GALT	RHD	RHCE	BCAM	KEL	FUT3	ACKR1	SLC14A1	SLC4A1	ACHE	XG	CD99	ERMAP	ART4*	AQP1	ICAM4	C4A	C4B	FUT1	FUT2	XK	GYPC	CD55	CR1	CD44	BSG	CD151	SEMA7A	GCNT2	B3GALNT1	AQP3	RHAG	GBGT1	ABCG2	ABCB6	SMIM1	CD59	SLC29A1	PRNP	B4GALNT2	SLC44A2	ABCC4	EMP3	PIGG
	Apodemus sylvaticus	#N/A	1	#N/A	#N/A	1	#N/A	#N/A	1	1	#N/A	1	1	1	1	#N/A	#N/A	1	#N/A	1	1	1	#N/A	1	#N/A	1	1	1	#N/A	1	1	1	1	1	1	1	1	1	#N/A	1	1	1	1	1	1	1	1	1	1
	Arvicola amphibius	#N/A	1	#N/A	#N/A	1	#N/A	1	1	1	#N/A	1	1	1	1	1	1	1	1	1	1	#N/A	#N/A	1	1	1	1	1	#N/A	1	1	1	1	1	1	1	1	1	#N/A	1	1	1	1	1	1	1	1	1	1
	Camelus dromedarius	1	1	#N/A	#N/A	1	#N/A	#N/A	1	1	#N/A	1	1	1	1	1	1	1	1	1	1	#N/A	#N/A	1	1	1	1	1	#N/A	1	1	1	1	1	1	1	1	1	1	1	1	1	1	1	1	1	1	1	1
	Canis lupus familiaris	1	#N/A	#N/A	#N/A	1	#N/A	1	1	1	#N/A	1	1	1	1	1	1	1	1	1	#N/A	#N/A	#N/A	1	1	1	1	1	#N/A	1	1	1	1	1	1	1	1	1	1	1	1	1	1	1	1	1	1	1	1
	Cricetulus griseus	1	#N/A	#N/A	#N/A	1	#N/A	#N/A	1	1	#N/A	1	#N/A	1	1	#N/A	1	1	1	1	1	1	#N/A	1	1	1	1	1	#N/A	1	1	1	1	#N/A	1	1	1	1	1	1	1	1	#N/A	1	1	1	1	1	1
	Felis catus	#N/A	1	#N/A	#N/A	1	#N/A	#N/A	1	1	#N/A	1	1	1	1	1	1	1	1	1	1	#N/A	#N/A	1	1	1	1	1	#N/A	1	1	1	1	1	1	1	1	1	1	1	1	1	1	1	1	1	1	1	1
	Homo sapiens	1	1	1	1	1	1	1	1	1	1	1	1	1	1	1	1	1	1	1	1	1	1	1	1	1	1	1	1	1	1	1	1	1	1	1	1	1	1	1	1	1	1	1	1	1	1	1	1
	Macaca fascicularis	1	1	#N/A	#N/A	1	#N/A	#N/A	1	1	#N/A	1	1	1	1	1	1	1	1	1	1	1	#N/A	1	#N/A	1	1	1	1	1	1	1	1	1	1	1	1	1	1	1	1	1	1	1	1	1	1	1	1
	Macaca mulatta	1	1	#N/A	#N/A	1	#N/A	#N/A	1	1	#N/A	1	1	1	1	1	1	1	1	1	1	#N/A	#N/A	1	#N/A	1	1	1	1	1	1	1	1	1	1	1	1	1	1	1	1	1	1	1	1	1	1	1	1
	Meles meles	#N/A	#N/A	#N/A	#N/A	1	#N/A	#N/A	1	1	#N/A	1	#N/A	1	1	1	#N/A	1	1	1	1	#N/A	#N/A	1	#N/A	1	1	1	1	1	1	1	1	#N/A	1	1	1	1	1	1	1	1	1	1	1	1	1	1	1
	Meriones unguiculatus	#N/A	1	#N/A	#N/A	1	#N/A	1	1	1	#N/A	1	1	1	1	1	1	1	1	1	1	#N/A	#N/A	1	#N/A	1	1	1	#N/A	1	1	1	1	1	1	1	1	1	1	1	1	1	1	1	1	1	1	1	1
	Mesocricetus auratus	#N/A	1	#N/A	#N/A	1	#N/A	1	1	1	#N/A	1	#N/A	1	1	1	1	1	1	1	#N/A	1	#N/A	1	1	1	1	1	#N/A	1	1	1	1	1	1	1	1	1	#N/A	1	1	1	1	1	1	1	1	1	1
	Microtus fortis	#N/A	1	#N/A	#N/A	1	#N/A	1	1	1	#N/A	1	1	1	1	1	1	1	1	1	1	#N/A	#N/A	1	#N/A	1	1	1	#N/A	1	1	1	1	1	1	1	1	1	#N/A	1	1	1	1	1	1	1	1	1	1
	Microtus ochrogaster	1	1	#N/A	#N/A	1	#N/A	1	1	1	#N/A	1	1	1	1	1	1	1	1	1	1	#N/A	#N/A	1	#N/A	1	1	#N/A	#N/A	1	1	1	1	1	1	1	1	1	#N/A	1	1	1	1	1	1	1	1	1	1
	Mus caroli	1	1	#N/A	#N/A	1	#N/A	1	1	1	#N/A	1	1	1	1	#N/A	1	1	1	1	1	#N/A	#N/A	1	1	1	1	1	#N/A	1	1	1	1	#N/A	1	1	1	1	1	1	1	1	1	1	1	1	1	1	1
	Mus musculus	1	#N/A	#N/A	#N/A	1	#N/A	#N/A	1	1	#N/A	1	1	1	1	#N/A	#N/A	1	1	1	1	#N/A	#N/A	1	1	1	1	1	#N/A	1	1	1	1	1	1	1	1	1	1	1	1	#N/A	1	1	1	1	1	1	1
	Mus pahari	1	1	#N/A	#N/A	1	#N/A	#N/A	1	1	#N/A	1	1	1	1	#N/A	#N/A	1	1	1	1	#N/A	#N/A	1	1	1	1	1	#N/A	1	1	1	1	1	1	1	1	1	1	1	1	1	1	1	1	1	1	1	1
	Myodes glareolus	1	1	#N/A	#N/A	1	#N/A	#N/A	1	#N/A	#N/A	1	1	1	1	#N/A	#N/A	1	1	1	1	#N/A	#N/A	1	#N/A	1	1	#N/A	#N/A	1	1	1	1	#N/A	1	1	1	1	#N/A	1	1	1	1	1	1	1	1	1	1
	Panthera leo	#N/A	1	#N/A	#N/A	1	#N/A	#N/A	1	1	#N/A	1	#N/A	1	1	1	1	1	1	1	1	#N/A	#N/A	1	1	#N/A	1	1	#N/A	1	1	1	1	1	1	1	1	1	1	1	1	1	1	1	1	1	1	1	1
	Panthera tigris	#N/A	1	#N/A	#N/A	1	#N/A	1	1	1	#N/A	1	#N/A	1	1	1	1	1	1	1	1	#N/A	#N/A	1	1	1	1	1	#N/A	1	1	1	1	#N/A	1	1	1	1	1	1	1	1	1	1	1	1	1	1	1
	Papio anubis	1	1	#N/A	#N/A	1	#N/A	#N/A	1	1	#N/A	1	1	1	1	#N/A	#N/A	1	1	1	#N/A	#N/A	#N/A	#N/A	1	1	1	1	#N/A	1	1	1	1	1	1	1	1	1	1	1	1	1	1	1	1	1	1	1	1
	Peromyscus leucopus	#N/A	1	#N/A	#N/A	1	#N/A	1	1	1	#N/A	1	1	1	1	#N/A	1	1	1	1	1	#N/A	#N/A	1	1	1	1	1	#N/A	1	1	1	1	#N/A	1	1	1	1	#N/A	1	1	1	1	1	1	1	1	1	1
	Peromyscus maniculatus bairdii	1	1	#N/A	#N/A	1	#N/A	1	1	1	#N/A	1	1	1	1	#N/A	#N/A	1	1	1	#N/A	#N/A	#N/A	1	1	1	1	1	#N/A	1	1	1	1	#N/A	1	1	1	1	#N/A	1	1	1	1	1	1	1	1	1	1
	Rattus norvegicus	1	1	#N/A	#N/A	1	#N/A	#N/A	1	1	#N/A	1	1	1	1	#N/A	#N/A	1	1	1	1	#N/A	#N/A	1	1	1	1	1	#N/A	1	1	1	1	1	1	1	1	1	1	1	1	1	1	1	1	1	1	1	1
	Rattus rattus	1	#N/A	#N/A	#N/A	1	#N/A	1	1	1	#N/A	1	1	1	1	#N/A	#N/A	1	1	1	1	1	#N/A	1	#N/A	1	1	1	#N/A	1	1	1	1	1	1	1	1	1	#N/A	1	1	1	1	1	1	1	1	1	1
	Sciurus carolinensis	#N/A	1	#N/A	#N/A	1	#N/A	#N/A	1	1	#N/A	1	1	1	1	1	1	1	1	1	1	1	#N/A	1	1	1	1	1	#N/A	1	1	1	1	#N/A	1	1	1	1	#N/A	1	1	1	1	1	1	1	1	1	1
	Sorex araneus	#N/A	1	#N/A	#N/A	1	#N/A	1	1	1	#N/A	1	#N/A	1	1	1	1	1	1	1	1	#N/A	#N/A	1	#N/A	1	1	#N/A	#N/A	1	1	1	1	1	1	1	1	#N/A	1	1	#N/A	1	1	1	#N/A	1	1	1	1
	Ursus americanus	#N/A	#N/A	#N/A	#N/A	1	#N/A	#N/A	1	1	#N/A	1	#N/A	1	1	1	1	1	1	1	1	1	#N/A	1	1	1	1	1	1	1	1	1	1	#N/A	1	1	1	1	1	1	1	1	1	1	1	1	1	1	1
	Vulpes vulpes	1	#N/A	#N/A	#N/A	1	#N/A	1	1	1	#N/A	1	1	1	1	1	1	1	1	1	1	#N/A	#N/A	1	1	1	1	1	#N/A	1	1	1	1	#N/A	1	1	1	1	1	1	1	1	1	1	1	1	1	1	1
		ABO	GYPA	GYPB	GYPE	A4GALT	RHD	RHCE	BCAM	KEL	FUT3	ACKR1	SLC14A1	SLC4A1	ACHE	XG	CD99	ERMAP	ART4*	AQP1	ICAM4	C4A	C4B	FUT1	FUT2	XK	GYPC	CD55	CR1	CD44	BSG	CD151	SEMA7A	GCNT2	B3GALNT1	AQP3	RHAG	GBGT1	ABCG2	ABCB6	SMIM1	CD59	SLC29A1	PRNP	B4GALNT2	SLC44A2	ABCC4	EMP3	PIGG
	Homo sapiens	1	1	1	1	1	1	1	1	1	1	1	1	1	1	1	1	1	1	1	1	1	1	1	1	1	1	1	1	1	1	1	1	1	1	1	1	1	1	1	1	1	1	1	1	1	1	1	1
	Peromyscus leucopus	#N/A	1	#N/A	#N/A	1	#N/A	1	1	1	#N/A	1	1	1	1	#N/A	1	1	1	1	1	#N/A	#N/A	1	1	1	1	1	#N/A	1	1	1	1	#N/A	1	1	1	1	#N/A	1	1	1	1	1	1	1	1	1	1
	Sorex araneus	#N/A	1	#N/A	#N/A	1	#N/A	1	1	1	#N/A	1	#N/A	1	1	1	1	1	1	1	1	#N/A	#N/A	1	#N/A	1	1	#N/A	#N/A	1	1	1	1	1	1	1	1	#N/A	1	1	#N/A	1	1	1	#N/A	1	1	1	1
	Myodes glareolus	1	1	#N/A	#N/A	1	#N/A	#N/A	1	#N/A	#N/A	1	1	1	1	#N/A	#N/A	1	1	1	1	#N/A	#N/A	1	#N/A	1	1	#N/A	#N/A	1	1	1	1	#N/A	1	1	1	1	#N/A	1	1	1	1	1	1	1	1	1	1
	Mesocricetus auratus	#N/A	1	#N/A	#N/A	1	#N/A	1	1	1	#N/A	1	#N/A	1	1	1	1	1	1	1	#N/A	1	#N/A	1	1	1	1	1	#N/A	1	1	1	1	1	1	1	1	1	#N/A	1	1	1	1	1	1	1	1	1	1
	Mus musculus	1	#N/A	#N/A	#N/A	1	#N/A	#N/A	1	1	#N/A	1	1	1	1	#N/A	#N/A	1	1	1	1	#N/A	#N/A	1	1	1	1	1	#N/A	1	1	1	1	1	1	1	1	1	1	1	1	#N/A	1	1	1	1	1	1	1
	Meriones unguiculatus	#N/A	1	#N/A	#N/A	1	#N/A	1	1	1	#N/A	1	1	1	1	1	1	1	1	1	1	#N/A	#N/A	1	#N/A	1	1	1	#N/A	1	1	1	1	1	1	1	1	1	1	1	1	1	1	1	1	1	1	1	1
	Rattus norvegicus	1	1	#N/A	#N/A	1	#N/A	#N/A	1	1	#N/A	1	1	1	1	#N/A	#N/A	1	1	1	1	#N/A	#N/A	1	1	1	1	1	#N/A	1	1	1	1	1	1	1	1	1	1	1	1	1	1	1	1	1	1	1	1
	Felis catus	#N/A	1	#N/A	#N/A	1	#N/A	#N/A	1	1	#N/A	1	1	1	1	1	1	1	1	1	1	#N/A	#N/A	1	1	1	1	1	#N/A	1	1	1	1	1	1	1	1	1	1	1	1	1	1	1	1	1	1	1	1
	Macaca mulatta	1	1	#N/A	#N/A	1	#N/A	#N/A	1	1	#N/A	1	1	1	1	1	1	1	1	1	1	#N/A	#N/A	1	#N/A	1	1	1	1	1	1	1	1	1	1	1	1	1	1	1	1	1	1	1	1	1	1	1	1
	Apodemus sylvaticus	#N/A	1	#N/A	#N/A	1	#N/A	#N/A	1	1	#N/A	1	1	1	1	#N/A	#N/A	1	#N/A	1	1	1	#N/A	1	#N/A	1	1	1	#N/A	1	1	1	1	1	1	1	1	1	#N/A	1	1	1	1	1	1	1	1	1	1
	Canis lupus familiaris	1	#N/A	#N/A	#N/A	1	#N/A	1	1	1	#N/A	1	1	1	1	1	1	1	1	1	#N/A	#N/A	#N/A	1	1	1	1	1	#N/A	1	1	1	1	1	1	1	1	1	1	1	1	1	1	1	1	1	1	1	1
	Arvicola amphibius	#N/A	1	#N/A	#N/A	1	#N/A	1	1	1	#N/A	1	1	1	1	1	1	1	1	1	1	#N/A	#N/A	1	1	1	1	1	#N/A	1	1	1	1	1	1	1	1	1	#N/A	1	1	1	1	1	1	1	1	1	1
	Peromyscus maniculatus bairdii	1	1	#N/A	#N/A	1	#N/A	1	1	1	#N/A	1	1	1	1	#N/A	#N/A	1	1	1	#N/A	#N/A	#N/A	1	1	1	1	1	#N/A	1	1	1	1	#N/A	1	1	1	1	#N/A	1	1	1	1	1	1	1	1	1	1
	Macaca fascicularis	1	1	#N/A	#N/A	1	#N/A	#N/A	1	1	#N/A	1	1	1	1	1	1	1	1	1	1	1	#N/A	1	#N/A	1	1	1	1	1	1	1	1	1	1	1	1	1	1	1	1	1	1	1	1	1	1	1	1
	Cricetulus griseus	1	#N/A	#N/A	#N/A	1	#N/A	#N/A	1	1	#N/A	1	#N/A	1	1	#N/A	1	1	1	1	1	1	#N/A	1	1	1	1	1	#N/A	1	1	1	1	#N/A	1	1	1	1	1	1	1	1	#N/A	1	1	1	1	1	1
	Sciurus carolinensis	#N/A	1	#N/A	#N/A	1	#N/A	#N/A	1	1	#N/A	1	1	1	1	1	1	1	1	1	1	1	#N/A	1	1	1	1	1	#N/A	1	1	1	1	#N/A	1	1	1	1	#N/A	1	1	1	1	1	1	1	1	1	1
	Camelus dromedarius	1	1	#N/A	#N/A	1	#N/A	#N/A	1	1	#N/A	1	1	1	1	1	1	1	1	1	1	#N/A	#N/A	1	1	1	1	1	#N/A	1	1	1	1	1	1	1	1	1	1	1	1	1	1	1	1	1	1	1	1
	Papio anubis	1	1	#N/A	#N/A	1	#N/A	#N/A	1	1	#N/A	1	1	1	1	#N/A	#N/A	1	1	1	#N/A	#N/A	#N/A	#N/A	1	1	1	1	#N/A	1	1	1	1	1	1	1	1	1	1	1	1	1	1	1	1	1	1	1	1
	Rattus rattus	1	#N/A	#N/A	#N/A	1	#N/A	1	1	1	#N/A	1	1	1	1	#N/A	#N/A	1	1	1	1	1	#N/A	1	#N/A	1	1	1	#N/A	1	1	1	1	1	1	1	1	1	#N/A	1	1	1	1	1	1	1	1	1	1
	Panthera leo	#N/A	1	#N/A	#N/A	1	#N/A	#N/A	1	1	#N/A	1	#N/A	1	1	1	1	1	1	1	1	#N/A	#N/A	1	1	#N/A	1	1	#N/A	1	1	1	1	1	1	1	1	1	1	1	1	1	1	1	1	1	1	1	1
	Mus caroli	1	1	#N/A	#N/A	1	#N/A	1	1	1	#N/A	1	1	1	1	#N/A	1	1	1	1	1	#N/A	#N/A	1	1	1	1	1	#N/A	1	1	1	1	#N/A	1	1	1	1	1	1	1	1	1	1	1	1	1	1	1
	Microtus ochrogaster	1	1	#N/A	#N/A	1	#N/A	1	1	1	#N/A	1	1	1	1	1	1	1	1	1	1	#N/A	#N/A	1	#N/A	1	1	#N/A	#N/A	1	1	1	1	1	1	1	1	1	#N/A	1	1	1	1	1	1	1	1	1	1
	Ursus americanus	#N/A	#N/A	#N/A	#N/A	1	#N/A	#N/A	1	1	#N/A	1	#N/A	1	1	1	1	1	1	1	1	1	#N/A	1	1	1	1	1	1	1	1	1	1	#N/A	1	1	1	1	1	1	1	1	1	1	1	1	1	1	1
	Mus pahari	1	1	#N/A	#N/A	1	#N/A	#N/A	1	1	#N/A	1	1	1	1	#N/A	#N/A	1	1	1	1	#N/A	#N/A	1	1	1	1	1	#N/A	1	1	1	1	1	1	1	1	1	1	1	1	1	1	1	1	1	1	1	1
	Microtus fortis	#N/A	1	#N/A	#N/A	1	#N/A	1	1	1	#N/A	1	1	1	1	1	1	1	1	1	1	#N/A	#N/A	1	#N/A	1	1	1	#N/A	1	1	1	1	1	1	1	1	1	#N/A	1	1	1	1	1	1	1	1	1	1
	Meles meles	#N/A	#N/A	#N/A	#N/A	1	#N/A	#N/A	1	1	#N/A	1	#N/A	1	1	1	#N/A	1	1	1	1	#N/A	#N/A	1	#N/A	1	1	1	1	1	1	1	1	#N/A	1	1	1	1	1	1	1	1	1	1	1	1	1	1	1
	Panthera tigris	#N/A	1	#N/A	#N/A	1	#N/A	1	1	1	#N/A	1	#N/A	1	1	1	1	1	1	1	1	#N/A	#N/A	1	1	1	1	1	#N/A	1	1	1	1	#N/A	1	1	1	1	1	1	1	1	1	1	1	1	1	1	1
	Vulpes vulpes	1	#N/A	#N/A	#N/A	1	#N/A	1	1	1	#N/A	1	1	1	1	1	1	1	1	1	1	#N/A	#N/A	1	1	1	1	1	#N/A	1	1	1	1	#N/A	1	1	1	1	1	1	1	1	1	1	1	1	1	1	1
[truncated: 3 more columns]

## Sheet: 1st Table
	hBG system	hBG system gene	NCBI gene ID	# Orthologs
	P1PK	A4GALT	53947	28	1	1	1	1	1	1	1	1	1	1	1	1	1	1	1	1	1	1	1	1	1	1	1	1	1	1	1	1
	LAN	ABCB6	10058	28	1	1	1	1	1	1	1	1	1	1	1	1	1	1	1	1	1	1	1	1	1	1	1	1	1	1	1	1
	PEL	ABCC4	10257	28	1	1	1	1	1	1	1	1	1	1	1	1	1	1	1	1	1	1	1	1	1	1	1	1	1	1	1	1
	Yt	ACHE	43	28	1	1	1	1	1	1	1	1	1	1	1	1	1	1	1	1	1	1	1	1	1	1	1	1	1	1	1	1
	Duffy	ACKR1	2532	28	1	1	1	1	1	1	1	1	1	1	1	1	1	1	1	1	1	1	1	1	1	1	1	1	1	1	1	1
	Colton	AQP1	358	28	1	1	1	1	1	1	1	1	1	1	1	1	1	1	1	1	1	1	1	1	1	1	1	1	1	1	1	1
	Gill	AQP3	360	28	1	1	1	1	1	1	1	1	1	1	1	1	1	1	1	1	1	1	1	1	1	1	1	1	1	1	1	1
	Globoside	B3GALNT1	8706	28	1	1	1	1	1	1	1	1	1	1	1	1	1	1	1	1	1	1	1	1	1	1	1	1	1	1	1	1
	Lutheran	BCAM	4059	28	1	1	1	1	1	1	1	1	1	1	1	1	1	1	1	1	1	1	1	1	1	1	1	1	1	1	1	1
	Ok	BSG	682	28	1	1	1	1	1	1	1	1	1	1	1	1	1	1	1	1	1	1	1	1	1	1	1	1	1	1	1	1
	Raph	CD151	977	28	1	1	1	1	1	1	1	1	1	1	1	1	1	1	1	1	1	1	1	1	1	1	1	1	1	1	1	1
	Indian	CD44	960	28	1	1	1	1	1	1	1	1	1	1	1	1	1	1	1	1	1	1	1	1	1	1	1	1	1	1	1	1
	MAM	EMP3	2014	28	1	1	1	1	1	1	1	1	1	1	1	1	1	1	1	1	1	1	1	1	1	1	1	1	1	1	1	1
	Scianna	ERMAP	114625	28	1	1	1	1	1	1	1	1	1	1	1	1	1	1	1	1	1	1	1	1	1	1	1	1	1	1	1	1
	Gerbich	GYPC	2995	28	1	1	1	1	1	1	1	1	1	1	1	1	1	1	1	1	1	1	1	1	1	1	1	1	1	1	1	1
	Er	PIEZO1	9780	28	1	1	1	1	1	1	1	1	1	1	1	1	1	1	1	1	1	1	1	1	1	1	1	1	1	1	1	1
	EMM	PIGG	54872	28	1	1	1	1	1	1	1	1	1	1	1	1	1	1	1	1	1	1	1	1	1	1	1	1	1	1	1	1
	Kanno	PRNP	5621	28	1	1	1	1	1	1	1	1	1	1	1	1	1	1	1	1	1	1	1	1	1	1	1	1	1	1	1	1
	Rh-associated glycoprotein	RHAG	6005	28	1	1	1	1	1	1	1	1	1	1	1	1	1	1	1	1	1	1	1	1	1	1	1	1	1	1	1	1
	John Milton Hagen	SEMA7A	8482	28	1	1	1	1	1	1	1	1	1	1	1	1	1	1	1	1	1	1	1	1	1	1	1	1	1	1	1	1
	CTL2	SLC44A2	57153	28	1	1	1	1	1	1	1	1	1	1	1	1	1	1	1	1	1	1	1	1	1	1	1	1	1	1	1	1
	Diego	SLC4A1	6521	28	1	1	1	1	1	1	1	1	1	1	1	1	1	1	1	1	1	1	1	1	1	1	1	1	1	1	1	1
	ABCC1	ABCC1	4363	27	1	1	1	0	1	1	1	1	1	1	1	1	1	1	1	1	1	1	1	1	1	1	1	1	1	1	1	1
	Kx	XK	7504	27	1	1	1	1	1	1	1	1	0	1	1	1	1	1	1	1	1	1	1	1	1	1	1	1	1	1	1	1
	H	FUT1	2523	27	1	1	1	1	1	1	1	1	1	1	0	1	1	1	1	1	1	1	1	1	1	1	1	1	1	1	1	1
	Augustine	SLC29A1	2030	27	1	1	1	1	1	1	1	1	1	1	1	1	1	0	1	1	1	1	1	1	1	1	1	1	1	1	1	1
	Dombrock	ART4	420	27	1	1	1	1	1	1	1	1	1	1	1	1	1	1	1	1	1	1	0	1	1	1	1	1	1	1	1	1
	CD59	CD59	966	27	1	1	1	1	1	1	1	1	1	1	1	1	1	1	1	1	1	1	1	1	1	1	1	0	1	1	1	1
	Kell	KEL	3792	27	1	1	1	1	1	1	1	1	1	1	1	1	1	1	1	1	1	1	1	1	1	1	1	1	1	0	1	1
	FORS	GBGT1	26301	27	1	1	1	1	1	1	1	1	1	1	1	1	1	1	1	1	1	1	1	1	1	1	1	1	1	1	0	1
	Vel	SMIM1	388588	27	1	1	1	1	1	1	1	1	1	1	1	1	1	1	1	1	1	1	1	1	1	1	1	1	1	1	0	1
	SID	B4GALNT2	124872	27	1	1	1	1	1	1	1	1	1	1	1	1	1	1	1	1	1	1	1	1	1	1	1	1	1	1	0	1
	CD36	CD36	948	25	1	1	1	1	1	1	1	1	1	0	1	0	1	1	1	1	1	1	1	1	1	0	1	1	1	1	1	1
	Cromer	CD55	1604	25	1	1	1	1	1	1	0	1	1	1	1	1	1	1	1	1	1	1	1	1	1	1	1	1	1	0	0	1
	Landsteiner-Wiener	ICAM4	3386	24	1	1	1	1	1	1	1	1	1	1	0	1	1	1	1	0	1	0	1	1	1	1	1	1	0	1	1	1
	MNS	GYPA	2993	21	0	1	0	1	1	0	1	1	1	0	1	1	1	0	1	1	1	0	1	1	1	1	1	0	1	1	1	1
	Kidd	SLC14A1	6563	21	1	0	0	1	1	0	1	1	0	1	1	1	1	0	1	1	1	1	1	1	1	1	1	1	0	1	0	1
	Xg	CD99	4267	19	1	1	0	1	0	1	1	1	1	0	0	1	1	1	1	0	1	1	0	1	1	0	1	0	1	0	1	1
	H	FUT2	2524	18	1	1	0	0	1	1	0	1	1	0	1	1	1	1	0	1	1	1	0	0	1	1	0	1	1	0	0	1
	I	GCNT2	2651	18	0	0	0	1	1	0	1	0	1	1	1	1	0	0	1	0	1	1	1	1	1	1	1	1	1	0	1	0
	JR	ABCG2	9429	18	1	1	1	0	1	1	0	1	1	0	1	1	0	1	1	0	0	1	0	1	1	1	1	1	0	0	1	0
	Xg	XG	7499	17	1	1	1	1	0	1	1	0	1	0	0	1	1	0	1	0	1	1	0	1	1	0	1	0	1	0	1	0
	ABO	ABO	28	15	1	0	0	0	1	0	1	1	0	1	1	1	0	1	1	1	0	1	0	1	0	1	0	1	0	1	0	0
	Rh	RHCE	6006	13	1	1	0	1	0	0	1	1	0	1	0	0	0	0	0	1	1	1	0	0	0	0	1	0	1	0	1	1
	Chido/Rodgers	C4A	720	7	0	0	0	0	0	1	0	0	0	1	0	0	1	1	1	0	0	0	1	0	0	0	0	0	1	0	0	0
	Knops	CR1	1378	4	0	0	1	0	0	1	0	0	0	0	0	0	0	0	1	0	0	0	0	1	0	0	0	0	0	0	0	0
	Chido/Rodgers	C4B	721	0	0	0	0	0	0	0	0	0	0	0	0	0	0	0	0	0	0	0	0	0	0	0	0	0	0	0	0	0
	Lewis	FUT3	2525	0	0	0	0	0	0	0	0	0	0	0	0	0	0	0	0	0	0	0	0	0	0	0	0	0	0	0	0	0
	MNS	GYPB	2994	0	0	0	0	0	0	0	0	0	0	0	0	0	0	0	0	0	0	0	0	0	0	0	0	0	0	0	0	0
	MNS	GYPE	2996	0	0	0	0	0	0	0	0	0	0	0	0	0	0	0	0	0	0	0	0	0	0	0	0	0	0	0	0	0
	Rh	RHD	6007	0	0	0	0	0	0	0	0	0	0	0	0	0	0	0	0	0	0	0	0	0	0	0	0	0	0	0	0	0
				# Studies showing Bm infection	1	1	1	1	1	1	1	2	2	2	2	2	2	2	2	2	2	3	3	4	5	5	5	5	5	5	5	5
				Species	Vulpes vulpes	Panthera tigris	Meles meles	Microtus fortis	Mus pahari	Ursus americanus	Microtus ochrogaster	Mus caroli	Panthera leo	Rattus rattus	Papio anubis	Camelus dromedarius	Sciurus carolinensis	Cricetulus griseus	Macaca fascicularis	Peromyscus maniculatus bairdii*	Arvicola amphibius	Canis lupus familiaris	Apodemus sylvaticus	Macaca mulatta	Felis catus	Rattus norvegicus	Meriones unguiculatus	Mus musculus	Mesocricetus auratus	Myodes glareolus	Sorex araneus	Peromyscus leucopus

## Sheet: Final Table
	hBG system	hBG system gene symbol	NCBI gene ID	# Orthologs																													hBG system gene name
	P1PK	A4GALT	53947	28	1	1	1	1	1	1	1	1	1	1	1	1	1	1	1	1	1	1	1	1	1	1	1	1	1	1	1	1	Alpha 1,4 galactosyltransferase
	LAN	ABCB6	10058	28	1	1	1	1	1	1	1	1	1	1	1	1	1	1	1	1	1	1	1	1	1	1	1	1	1	1	1	1	ATP binding cassette subfamily B member 6
	PEL	ABCC4	10257	28	1	1	1	1	1	1	1	1	1	1	1	1	1	1	1	1	1	1	1	1	1	1	1	1	1	1	1	1	ATP binding cassette subfamily C member 4
	Yt	ACHE	43	28	1	1	1	1	1	1	1	1	1	1	1	1	1	1	1	1	1	1	1	1	1	1	1	1	1	1	1	1	Acetylcholinesterase
	Duffy	ACKR1	2532	28	1	1	1	1	1	1	1	1	1	1	1	1	1	1	1	1	1	1	1	1	1	1	1	1	1	1	1	1	Atypical chemokine receptor 1
	Colton	AQP1	358	28	1	1	1	1	1	1	1	1	1	1	1	1	1	1	1	1	1	1	1	1	1	1	1	1	1	1	1	1	Aquaporin 1
	Gill	AQP3	360	28	1	1	1	1	1	1	1	1	1	1	1	1	1	1	1	1	1	1	1	1	1	1	1	1	1	1	1	1	Aquaporin 3
	Globoside	B3GALNT1	8706	28	1	1	1	1	1	1	1	1	1	1	1	1	1	1	1	1	1	1	1	1	1	1	1	1	1	1	1	1	Beta-1,3-N-acetylgalactosaminyltransferase 1
	Lutheran	BCAM	4059	28	1	1	1	1	1	1	1	1	1	1	1	1	1	1	1	1	1	1	1	1	1	1	1	1	1	1	1	1	Basal cell adhesion molecule
	Ok	BSG	682	28	1	1	1	1	1	1	1	1	1	1	1	1	1	1	1	1	1	1	1	1	1	1	1	1	1	1	1	1	Basigin
	Raph	CD151	977	28	1	1	1	1	1	1	1	1	1	1	1	1	1	1	1	1	1	1	1	1	1	1	1	1	1	1	1	1	CD151 molecule
	Indian	CD44	960	28	1	1	1	1	1	1	1	1	1	1	1	1	1	1	1	1	1	1	1	1	1	1	1	1	1	1	1	1	CD44 molecule
	MAM	EMP3	2014	28	1	1	1	1	1	1	1	1	1	1	1	1	1	1	1	1	1	1	1	1	1	1	1	1	1	1	1	1	Epithelial membrane protein 3
	Scianna	ERMAP	114625	28	1	1	1	1	1	1	1	1	1	1	1	1	1	1	1	1	1	1	1	1	1	1	1	1	1	1	1	1	Eyrthroblast membrane associated protein
	Gerbich	GYPC	2995	28	1	1	1	1	1	1	1	1	1	1	1	1	1	1	1	1	1	1	1	1	1	1	1	1	1	1	1	1	Glycophorin C
	Er	PIEZO1	9780	28	1	1	1	1	1	1	1	1	1	1	1	1	1	1	1	1	1	1	1	1	1	1	1	1	1	1	1	1	Piezo type mechanosensitive ion channel component 1
	EMM	PIGG	54872	28	1	1	1	1	1	1	1	1	1	1	1	1	1	1	1	1	1	1	1	1	1	1	1	1	1	1	1	1	Phosphatidylinositol glycan anchor biosynthesis class G
	Kanno	PRNP	5621	28	1	1	1	1	1	1	1	1	1	1	1	1	1	1	1	1	1	1	1	1	1	1	1	1	1	1	1	1	Prion protein
	Rh-associated glycoprotein	RHAG	6005	28	1	1	1	1	1	1	1	1	1	1	1	1	1	1	1	1	1	1	1	1	1	1	1	1	1	1	1	1	Rh associated glycoprotein
	John Milton Hagen	SEMA7A	8482	28	1	1	1	1	1	1	1	1	1	1	1	1	1	1	1	1	1	1	1	1	1	1	1	1	1	1	1	1	Semaphorin 7A
	CTL2	SLC44A2	57153	28	1	1	1	1	1	1	1	1	1	1	1	1	1	1	1	1	1	1	1	1	1	1	1	1	1	1	1	1	Solute carrier family 44 member 2
	Diego	SLC4A1	6521	28	1	1	1	1	1	1	1	1	1	1	1	1	1	1	1	1	1	1	1	1	1	1	1	1	1	1	1	1	Solute carrier family 4 member 1
	ABCC1	ABCC1	4363	27	1	1	1	0	1	1	1	1	1	1	1	1	1	1	1	1	1	1	1	1	1	1	1	1	1	1	1	1	ATP binding cassette subfamily C member 1
	Kx	XK	7504	27	1	1	1	1	1	1	1	1	0	1	1	1	1	1	1	1	1	1	1	1	1	1	1	1	1	1	1	1	X-linked Kx blood group antigen, Kell and VPS13A binding protein
	H	FUT1	2523	27	1	1	1	1	1	1	1	1	1	1	0	1	1	1	1	1	1	1	1	1	1	1	1	1	1	1	1	1	Fucosyltransferase 1
	Augustine	SLC29A1	2030	27	1	1	1	1	1	1	1	1	1	1	1	1	0	1	1	1	1	1	1	1	1	1	1	1	1	1	1	1	Solute carrier family 29 member 1
	Dombrock	ART4	420	27	1	1	1	1	1	1	1	1	1	1	1	1	1	1	1	1	1	0	1	1	1	1	1	1	1	1	1	1	ADP-ribosyltransferase 4
	CD59	CD59	966	27	1	1	1	1	1	1	1	1	1	1	1	1	1	1	1	1	1	1	1	1	1	1	1	0	1	1	1	1	CD59 molecule
	Kell	KEL	3792	27	1	1	1	1	1	1	1	1	1	1	1	1	1	1	1	1	1	1	1	1	1	1	1	1	1	0	1	1	Kell metallo-endopeptidase
	FORS	GBGT1	26301	27	1	1	1	1	1	1	1	1	1	1	1	1	1	1	1	1	1	1	1	1	1	1	1	1	1	1	0	1	Globoside alpha-1,3-N-acetylgalactosaminyltransferase 1
	Vel	SMIM1	388588	27	1	1	1	1	1	1	1	1	1	1	1	1	1	1	1	1	1	1	1	1	1	1	1	1	1	1	0	1	Small integral membrane protein 1
	SID	B4GALNT2	124872	27	1	1	1	1	1	1	1	1	1	1	1	1	1	1	1	1	1	1	1	1	1	1	1	1	1	1	0	1	Beta-1,4-N-acetyl-galactosaminyltransferase 2
	CD36	CD36	948	25	1	1	1	1	1	1	1	1	1	0	1	1	1	1	1	1	1	1	0	1	1	0	1	1	1	1	1	1	CD36 molecule
	Cromer	CD55	1604	25	1	1	1	1	1	1	0	1	1	1	1	1	1	1	1	1	1	1	1	1	1	1	1	1	1	0	0	1	CD55 molecule
	Landsteiner-Wiener	ICAM4	3386	24	1	1	1	1	1	1	1	1	1	1	0	1	1	1	0	1	0	1	1	1	1	1	1	1	0	1	1	1	Intercellular adhesion molecule 4
	MNS	GYPA	2993	21	0	1	0	1	1	0	1	1	1	0	1	1	0	1	1	1	0	1	1	1	1	1	1	0	1	1	1	1	Glycophorin A
	Kidd	SLC14A1	6563	21	1	0	0	1	1	0	1	1	0	1	1	1	0	1	1	1	1	1	1	1	1	1	1	1	0	1	0	1	Solute carrier family 14 member 1
	Xg	CD99	4267	19	1	1	0	1	0	1	1	1	1	0	0	1	1	1	0	1	1	0	1	1	1	0	1	0	1	0	1	1	CD99 molecule
	H	FUT2	2524	18	1	1	0	0	1	1	0	1	1	0	1	1	1	0	1	1	1	0	1	0	1	1	0	1	1	0	0	1	Fucosyltransferase 2
	I	GCNT2	2651	18	0	0	0	1	1	0	1	0	1	1	1	0	0	1	0	1	1	1	1	1	1	1	1	1	1	0	1	0	Glucosaminyl (N-acetyl) transferase 2
	JR	ABCG2	9429	18	1	1	1	0	1	1	0	1	1	0	1	0	1	1	0	0	1	0	1	1	1	1	1	1	0	0	1	0	ATP binding cassette subfamily G member 2
	Xg	XG	7499	17	1	1	1	1	0	1	1	0	1	0	0	1	0	1	0	1	1	0	1	1	1	0	1	0	1	0	1	0	Xg glycoprotein
	ABO	ABO	28	15	1	0	0	0	1	0	1	1	0	1	1	0	1	1	1	0	1	0	1	1	0	1	0	1	0	1	0	0	Alpha 1-3-N-acetylgalactosaminyltransferase & alpha 1-3-galactosyltransferase
	Rh	RHCE	6006	13	1	1	0	1	0	0	1	1	0	1	0	0	0	0	1	1	1	0	0	0	0	0	1	0	1	0	1	1	Rh blood group CeEe antigens
	Chido/Rodgers	C4A	720	7	0	0	0	0	0	1	0	0	0	1	0	1	1	1	0	0	0	1	0	0	0	0	0	0	1	0	0	0	Complement C4A
	Knops	CR1	1378	4	0	0	1	0	0	1	0	0	0	0	0	0	0	1	0	0	0	0	0	1	0	0	0	0	0	0	0	0	Complement C3b/C4b receptor 1
	Chido/Rodgers	C4B	721	0	0	0	0	0	0	0	0	0	0	0	0	0	0	0	0	0	0	0	0	0	0	0	0	0	0	0	0	0	Complement C4B
	Lewis	FUT3	2525	0	0	0	0	0	0	0	0	0	0	0	0	0	0	0	0	0	0	0	0	0	0	0	0	0	0	0	0	0	Fucosyltransferase 3
	MNS	GYPB	2994	0	0	0	0	0	0	0	0	0	0	0	0	0	0	0	0	0	0	0	0	0	0	0	0	0	0	0	0	0	Glycophorin B
	MNS	GYPE	2996	0	0	0	0	0	0	0	0	0	0	0	0	0	0	0	0	0	0	0	0	0	0	0	0	0	0	0	0	0	Glycophorin E
	Rh	RHD	6007	0	0	0	0	0	0	0	0	0	0	0	0	0	0	0	0	0	0	0	0	0	0	0	0	0	0	0	0	0	Rh blood group D antigen
				# Studies showing Bm infection	1	1	1	1	1	1	1	2	2	2	2	2	2	2	2	2	3	3	3	4	5	5	5	5	5	5	5	5
				Species	Vulpes vulpes	Panthera tigris	Meles meles	Microtus fortis	Mus pahari	Ursus americanus	Microtus ochrogaster	Mus caroli	Panthera leo	Rattus rattus	Papio anubis	Sciurus carolinensis	Cricetulus griseus	Macaca fascicularis	Peromyscus maniculatus bairdii*	Arvicola amphibius	Canis lupus familiaris	Apodemus sylvaticus	Camelus dromedarius	Macaca mulatta	Felis catus	Rattus norvegicus	Meriones unguiculatus	Mus musculus	Mesocricetus auratus	Myodes glareolus	Sorex araneus	Peromyscus leucopus

## Sheet: Repeat CL
ABO			GYPA			GYPB			GYPE			A4GALT			RHD			RHCE			BCAM			KEL			FUT3			ACKR1			SLC14A1			SLC4A1			ACHE			XG			CD99			ERMAP
Macaca fascicularis	1		Papio anubis	1		Homo sapiens	1		Homo sapiens	1		Cricetulus griseus	1		Homo sapiens	1		Sorex araneus	1		Sciurus carolinensis	1		Rattus rattus	1		Homo sapiens	1		Meles meles	1		Papio anubis	1		Mus pahari	1		Microtus ochrogaster	1		Felis catus	1		Panthera leo	1		Peromyscus maniculatus bairdii	1
Cricetulus griseus	1		Peromyscus leucopus	1		Pan troglodytes	0		Pan troglodytes	0		Microtus ochrogaster	1					Rattus rattus	1		Mus musculus	1		Ursus americanus	1		Pongo abelii	0		Arvicola amphibius	1		Mus musculus	1		Canis lupus familiaris	1		Myodes glareolus	1		Microtus ochrogaster	1		Panthera tigris	1		Rattus rattus	1
Myodes glareolus	1		Camelus dromedarius	1								Meles meles	1					Arvicola amphibius	1		Panthera tigris	1		Mus musculus	1		Pan paniscus	0		Homo sapiens	1		Microtus ochrogaster	1		Microtus ochrogaster	1		Cricetulus griseus	1		Canis lupus familiaris	1		Sciurus carolinensis	1		Apodemus sylvaticus	1
Homo sapiens	1		Myodes glareolus	1								Apodemus sylvaticus	1					Microtus ochrogaster	1		Panthera leo	1		Papio anubis	1		Odobenus rosmarus divergens	0		Rattus norvegicus	1		Myodes glareolus	1		Panthera tigris	1		Peromyscus leucopus	1		Macaca fascicularis	1		Macaca mulatta	1		Mesocricetus auratus	1
Macaca mulatta	1		Microtus ochrogaster	1								Sorex araneus	1					Peromyscus leucopus	1		Mus caroli	1		Peromyscus maniculatus bairdii	1		Falco peregrinus	0		Mus caroli	1		Arvicola amphibius	1		Peromyscus leucopus	1		Sciurus carolinensis	1		Homo sapiens	1		Vulpes vulpes	1		Microtus ochrogaster	1
Papio anubis	1		Mesocricetus auratus	1								Microtus fortis	1					Panthera tigris	1		Sorex araneus	1		Macaca mulatta	1		Falco cherrug	0		Mesocricetus auratus	1		Peromyscus maniculatus bairdii	1		Mesocricetus auratus	1		Apodemus sylvaticus	1		Meriones unguiculatus	1		Microtus ochrogaster	1		Peromyscus leucopus	1
Vulpes vulpes	1		Meriones unguiculatus	1								Vulpes vulpes	1					Canis lupus familiaris	1		Rattus rattus	1		Canis lupus familiaris	1		Chrysochloris asiatica	0		Peromyscus maniculatus bairdii	1		Camelus dromedarius	1		Rattus rattus	1		Mesocricetus auratus	1		Ursus americanus	1		Ursus americanus	1		Meles meles	1
Mus musculus	1		Panthera leo	1								Panthera leo	1					Microtus fortis	1		Arvicola amphibius	1		Microtus fortis	1		Elephantulus edwardii	0		Rattus rattus	1		Vulpes vulpes	1		Panthera leo	1		Peromyscus maniculatus bairdii	1		Vulpes vulpes	1		Cricetulus griseus	1		Mus musculus	1
Rattus norvegicus	1		Sciurus carolinensis	1								Panthera tigris	1					Mesocricetus auratus	1		Felis catus	1		Homo sapiens	1		Chelonia mydas	0		Myodes glareolus	1		Homo sapiens	1		Meles meles	1		Felis catus	1		Microtus fortis	1		Felis catus	1		Canis lupus familiaris	1
Microtus ochrogaster	1		Microtus fortis	1								Meriones unguiculatus	1					Mus caroli	1		Mus pahari	1		Mus caroli	1		Lipotes vexillifer	0		Cricetulus griseus	1		Meriones unguiculatus	1		Myodes glareolus	1		Camelus dromedarius	1		Panthera tigris	1		Canis lupus familiaris	1		Macaca fascicularis	1
Peromyscus maniculatus bairdii	1		Macaca mulatta	1								Rattus rattus	1					Peromyscus maniculatus bairdii	1		Microtus fortis	1		Peromyscus leucopus	1		Falco rusticolus	0		Canis lupus familiaris	1		Rattus norvegicus	1		Felis catus	1		Arvicola amphibius	1		Meles meles	1		Mus caroli	1		Vulpes vulpes	1
Camelus dromedarius	1		Rattus norvegicus	1								Rattus norvegicus	1					Meriones unguiculatus	1		Canis lupus familiaris	1		Mesocricetus auratus	1		Falco naumanni	0		Panthera tigris	1		Macaca fascicularis	1		Peromyscus maniculatus bairdii	1		Rattus rattus	1		Mesocricetus auratus	1		Peromyscus leucopus	1		Panthera leo	1
Mus caroli	1		Peromyscus maniculatus bairdii	1								Papio anubis	1					Vulpes vulpes	1		Peromyscus leucopus	1		Arvicola amphibius	1		Gorilla gorilla gorilla	0		Mus pahari	1		Canis lupus familiaris	1		Mus caroli	1		Panthera leo	1		Sorex araneus	1		Camelus dromedarius	1		Ursus americanus	1
Canis lupus familiaris	1		Panthera tigris	1								Mus caroli	1					Homo sapiens	1		Cricetulus griseus	1		Panthera leo	1		Falco biarmicus	0		Peromyscus leucopus	1		Mus caroli	1		Vulpes vulpes	1		Ursus americanus	1		Macaca mulatta	1		Macaca fascicularis	1		Papio anubis	1
Mus pahari	1		Felis catus	1								Arvicola amphibius	1					Bos mutus	0		Papio anubis	1		Meles meles	1		Pan troglodytes	0		Sciurus carolinensis	1		Mus pahari	1		Mus musculus	1		Canis lupus familiaris	1		Panthera leo	1		Microtus fortis	1		Mus pahari	1
Rattus rattus	1		Arvicola amphibius	1								Myodes glareolus	1					Balaenoptera acutorostrata	0		Myodes glareolus	1		Cricetulus griseus	1					Apodemus sylvaticus	1		Peromyscus leucopus	1		Macaca fascicularis	1		Vulpes vulpes	1		Sciurus carolinensis	1		Sorex araneus	1		Sciurus carolinensis	1
Pan paniscus	0		Sorex araneus	1								Homo sapiens	1					Galeopterus variegatus	0		Camelus dromedarius	1		Macaca fascicularis	1					Sorex araneus	1		Microtus fortis	1		Papio anubis	1		Meles meles	1		Arvicola amphibius	1		Meriones unguiculatus	1		Rattus norvegicus	1
Ochotona princeps	0		Homo sapiens	1								Canis lupus familiaris	1					Pteropus vampyrus	0		Meles meles	1		Mus pahari	1					Macaca fascicularis	1		Rattus rattus	1		Rattus norvegicus	1		Macaca mulatta	1		Camelus dromedarius	1		Arvicola amphibius	1		Cricetulus griseus	1
Zonotrichia albicollis	0		Macaca fascicularis	1								Camelus dromedarius	1					Numida meleagris	0		Ursus americanus	1		Vulpes vulpes	1					Microtus fortis	1		Apodemus sylvaticus	1		Sorex araneus	1		Macaca fascicularis	1		Pongo abelii	0		Mesocricetus auratus	1		Sorex araneus	1
Equus caballus	0		Mus caroli	1								Mus musculus	1					Vombatus ursinus	0		Microtus ochrogaster	1		Apodemus sylvaticus	1					Felis catus	1		Felis catus	1		Ursus americanus	1		Meriones unguiculatus	1		Nomascus leucogenys	0		Homo sapiens	1		Panthera tigris	1
Bubalus bubalis	0		Mus pahari	1								Macaca fascicularis	1					Phyllostomus discolor	0		Meriones unguiculatus	1		Sorex araneus	1					Panthera leo	1		Sciurus carolinensis	1		Meriones unguiculatus	1		Papio anubis	1		Pan troglodytes	0		Saimiri boliviensis	0		Camelus dromedarius	1
Balaenoptera acutorostrata	0		Apodemus sylvaticus	1								Felis catus	1					Suricata suricatta	0		Mesocricetus auratus	1		Microtus ochrogaster	1					Papio anubis	1		Macaca mulatta	1		Apodemus sylvaticus	1		Panthera tigris	1		Dasypus novemcinctus	0		Mustela putorius furo	0		Arvicola amphibius	1
Eptesicus fuscus	0		Sus scrofa	0								Mesocricetus auratus	1					Aquila chrysaetos chrysaetos	0		Macaca fascicularis	1		Panthera tigris	1					Vulpes vulpes	1		Oryctolagus cuniculus	0		Camelus dromedarius	1		Mus caroli	1		Anas platyrhynchos	0		Capra hircus	0		Felis catus	1
Theropithecus gelada	0		Nomascus leucogenys	0								Peromyscus leucopus	1					Strigops habroptila	0		Vulpes vulpes	1		Camelus dromedarius	1					Ursus americanus	1		Pan paniscus	0		Microtus fortis	1		Microtus fortis	1		Geospiza fortis	0		Bison bison bison	0		Mus caroli	1
Bos indicus x Bos taurus	0		Callithrix jacchus	0								Macaca mulatta	1					Mustela erminea	0		Macaca mulatta	1		Meriones unguiculatus	1					Microtus ochrogaster	1		Orcinus orca	0		Cricetulus griseus	1		Rattus norvegicus	1		Zonotrichia albicollis	0		Notechis scutatus	0		Meriones unguiculatus	1
Vombatus ursinus	0		Saimiri boliviensis	0								Ursus americanus	1					Oxyura jamaicensis	0		Peromyscus maniculatus bairdii	1		Sciurus carolinensis	1					Mus musculus	1		Ochotona princeps	0		Arvicola amphibius	1		Mus pahari	1		Pelodiscus sinensis	0		Neopelma chrysocephalum	0		Myodes glareolus	1
Hylobates moloch	0		Chlorocebus sabaeus	0								Sciurus carolinensis	1					Trichosurus vulpecula	0		Homo sapiens	1		Rattus norvegicus	1					Macaca mulatta	1		Nannospalax galili	0		Homo sapiens	1		Mus musculus	1		Chelonia mydas	0		Pipra filicauda	0		Macaca mulatta	1
Onychomys torridus	0		Fukomys damarensis	0								Peromyscus maniculatus bairdii	1					Manis pentadactyla	0		Apodemus sylvaticus	1		Felis catus	1					Camelus dromedarius	1		Pelecanus crispus	0		Macaca mulatta	1		Homo sapiens	1		Lipotes vexillifer	0		Falco cherrug	0		Homo sapiens	1
Artibeus jamaicensis	0		Pteropus vampyrus	0								Mus pahari	1					Prionailurus bengalensis	0		Rattus norvegicus	1		Falco cherrug	0					Meriones unguiculatus	1		Camelus bactrianus	0		Sciurus carolinensis	1		Sorex araneus	1		Chlorocebus sabaeus	0		Melopsittacus undulatus	0		Microtus fortis	1
Vulpes lagopus	0		Myotis davidii	0								Echinops telfairi	0					Varanus komodoensis	0		Xiphophorus maculatus	0		Vicugna pacos	0					Pongo abelii	0		Propithecus coquereli	0		Monodelphis domestica	0		Loxodonta africana	0		Fulmarus glacialis	0		Camelus ferus	0		Ailuropoda melanoleuca	0
Lemur catta	0		Delphinapterus leucas	0								Pelodiscus sinensis	0					Manacus candei	0		Camelus bactrianus	0		Carlito syrichta	0					Alligator sinensis	0		Microcebus murinus	0		Tinamus guttatus	0		Sarcophilus harrisii	0		Dryobates pubescens	0		Zootoca vivipara	0		Otolemur garnettii	0
Equus quagga	0		Grammomys surdaster	0								Alligator mississippiensis	0					Rissa tridactyla	0		Terrapene triunguis	0		Gavia stellata	0					Nipponia nippon	0		Dipodomys ordii	0		Fukomys damarensis	0		Ictidomys tridecemlineatus	0		Bos mutus	0		Balaenoptera musculus	0		Tupaia chinensis	0
Phacochoerus africanus	0		Monodon monoceros	0								Erinaceus europaeus	0					Oenanthe melanoleuca	0		Neophocaena asiaeorientalis asiaeorientalis	0		Apaloderma vittatum	0					Rhinopithecus roxellana	0		Marmota marmota marmota	0		Bison bison bison	0		Myotis lucifugus	0		Empidonax traillii	0		Oryx dammah	0		Orycteropus afer afer	0
Macaca thibetana thibetana	0		Hylobates moloch	0								Ursus maritimus	0					Delphinus delphis	0		Podarcis muralis	0		Nestor notabilis	0					Macaca nemestrina	0		Hipposideros armiger	0		Marmota marmota marmota	0		Myotis davidii	0		Mirounga leonina	0		Equus quagga	0		Corvus brachyrhynchos	0
Pongo pygmaeus	0		Phyllostomus discolor	0								Nannospalax galili	0					Melospiza melodia melodia	0		Betta splendens	0		Calidris pugnax	0					Acinonyx jubatus	0		Pogona vitticeps	0		Parus major	0		Physeter catodon	0		Corvus kubaryi	0		Antechinus flavipes	0		Meleagris gallopavo	0
Pan troglodytes	0		Molossus molossus	0								Manacus vitellinus	0					Pseudophryne corroboree	0		Salmo trutta	0		Puma concolor	0					Marmota marmota marmota	0		Eumetopias jubatus	0		Cebus imitator	0		Notothenia coriiceps	0		Lagopus leucura	0		Dryobates pubescens	0		Canis lupus dingo	0
Symphalangus syndactylus	0		Choloepus didactylus	0								Neophocaena asiaeorientalis asiaeorientalis	0					Gallus gallus	0		Salarias fasciatus	0		Camarhynchus parvulus	0					Rhinopithecus bieti	0		Phyllostomus discolor	0		Lepidothrix coronata	0		Castor canadensis	0		Prionailurus viverrinus	0		Bubalus kerabau	0		Callorhinus ursinus	0
Euleptes europaea	0		Phyllostomus hastatus	0								Puma concolor	0					Meleagris gallopavo	0		Epinephelus lanceolatus	0		Aythya fuligula	0					Piliocolobus tephrosceles	0		Onychomys torridus	0		Lagenorhynchus obliquidens	0		Tachysurus fulvidraco	0		Melozone crissalis	0		Hippopotamus amphibius kiboko	0		Athene cunicularia	0
Mustela lutreola	0		Panthera uncia	0								Pipra filicauda	0					Chinchilla lanigera	0		Sturnira hondurensis	0		Cygnus atratus	0					Neophocaena asiaeorientalis asiaeorientalis	0		Hyaena hyaena	0		Bos indicus x Bos taurus	0		Myripristis murdjan	0		Agelaius phoeniceus	0		Diceros bicornis minor	0		Lagenorhynchus obliquidens	0
Mesoplodon densirostris	0		Antechinus flavipes	0								Rhinatrema bivittatum	0					Chrysochloris asiatica	0		Microtus oregoni	0		Balaenoptera musculus	0					Bos indicus x Bos taurus	0		Oryx dammah	0		Neopelma chrysocephalum	0		Mustela erminea	0		Malurus melanocephalus	0		Lethenteron reissneri	0		Phyllostomus discolor	0
Ovis aries	0		Peromyscus californicus insignis	0								Mastomys coucha	0					Equus przewalskii	0		Melanotaenia boesemani	0		Sturnira hondurensis	0					Phasianus colchicus	0		Rana temporaria	0		Monodon monoceros	0		Phocoena sinus	0		Poecile atricapillus	0		Melospiza melodia melodia	0		Phoca vitulina	0
Myotis davidii	0		Manis pentadactyla	0								Trachypithecus francoisi	0					Tauraco erythrolophus	0		Plectropomus leopardus	0		Sceloporus undulatus	0					Tyto alba	0		Sphaerodactylus townsendi	0		Geotrypetes seraphini	0		Catharus ustulatus	0		Neopsephotus bourkii	0		Ovis aries	0		Rhinolophus ferrumequinum	0
Physeter catodon	0		Myotis daubentonii	0								Onychomys torridus	0					Buceros rhinoceros silvestris	0		Leopardus geoffroyi	0		Lagopus leucura	0					Melopsittacus undulatus	0		Myiozetetes cayanensis	0		Motacilla alba alba	0		Manis pentadactyla	0		Ficedula albicollis	0		Columba livia	0		Choloepus didactylus	0
Nannospalax galili	0		Heterocephalus glaber	0								Talpa occidentalis	0					Bison bison bison	0		Lynx rufus	0		Panthera uncia	0					Onychomys torridus	0		Pongo abelii	0		Dermochelys coriacea	0		Cyprinodon tularosa	0		Falco peregrinus	0		Monodelphis domestica	0		Pteropus giganteus	0
Propithecus coquereli	0		Pteropus alecto	0								Onychostruthus taczanowskii	0					Propithecus coquereli	0		Myxocyprinus asiaticus	0		Phodopus roborovskii	0					Trichosurus vulpecula	0		Anolis carolinensis	0		Oryx dammah	0		Perca fluviatilis	0		Acanthisitta chloris	0		Struthio camelus australis	0		Puma yagouaroundi	0
Gekko japonicus	0		Rousettus aegyptiacus	0								Varanus komodoensis	0					Manis javanica	0		Podarcis raffonei	0		Manacus candei	0					Anas platyrhynchos	0		Ceratotherium simum simum	0		Cygnus olor	0		Polyodon spathula	0		Aotus nancymaae	0		Phaethon lepturus	0		Ochotona curzoniae	0
Marmota marmota marmota	0		Cebus imitator	0								Bubalus bubalis	0					Crocodylus porosus	0		Sorex fumeus	0		Bubalus kerabau	0					Prionailurus bengalensis	0		Condylura cristata	0		Corvus hawaiiensis	0		Dipodomys spectabilis	0		Calidris pugnax	0		Corvus cornix cornix	0		Vulpes lagopus	0
Cebus imitator	0		Hipposideros armiger	0								Phyllostomus hastatus	0					Neomonachus schauinslandi	0		Neofelis nebulosa	0		Peromyscus eremicus	0					Phyllostomus hastatus	0		Chrysemys picta bellii	0		Balaenoptera ricei	0		Hypomesus transpacificus	0		Enhydra lutris kenyoni	0		Zalophus californianus	0		Phyllostomus hastatus	0
Bos indicus	0		Theropithecus gelada	0								Symphalangus syndactylus	0					Callorhinus ursinus	0		Mustela nigripes	0		Mesoplodon densirostris	0					Sphaerodactylus townsendi	0		Myotis lucifugus	0		Rhineura floridana	0		Antechinus flavipes	0		Neophocaena asiaeorientalis asiaeorientalis	0		Corapipo altera	0		Rissa tridactyla	0
Phascolarctos cinereus	0		Myotis myotis	0								Mustela nigripes	0					Urocitellus parryii	0		Lagenorhynchus albirostris	0		Zonotrichia leucophrys gambelii	0					Apus apus	0		Vicugna pacos	0		Pezoporus occidentalis	0		Peromyscus eremicus	0		Callorhinus ursinus	0		Suricata suricatta	0		Bubalus kerabau	0
Desmodus rotundus	0		Trichosurus vulpecula	0								Pogoniulus pusillus	0					Empidonax traillii	0		Syngnathoides biaculeatus	0		Ailuropoda melanoleuca	0					Peromyscus californicus insignis	0		Elephantulus edwardii	0		Elgaria multicarinata webbii	0		Syngnathoides biaculeatus	0		Lontra canadensis	0		Strigops habroptila	0		Bos taurus	0
Lontra canadensis	0		Sturnira hondurensis	0								Cavia porcellus	0					Grammomys surdaster	0		Danio rerio	0		Cavia porcellus	0					Nycticebus coucang	0		Galeopterus variegatus	0		Chroicocephalus ridibundus	0		Pelmatolapia mariae	0		Zootoca vivipara	0		Corvus moneduloides	0		Pongo abelii	0
Arvicanthis niloticus	0		Pteropus giganteus	0								Tursiops truncatus	0					Hylobates moloch	0		Tursiops truncatus	0		Falco peregrinus	0					Mesoplodon densirostris	0		Chlamydotis macqueenii	0		Ictidomys tridecemlineatus	0		Anguilla rostrata	0		Artibeus jamaicensis	0		Mirounga leonina	0		Jaculus jaculus	0
Molossus molossus	0		Ictidomys tridecemlineatus	0								Trichechus manatus latirostris	0					Myotis myotis	0		Pundamilia nyererei	0		Bubalus bubalis	0					Callithrix jacchus	0		Miniopterus natalensis	0		Equus przewalskii	0		Cavia porcellus	0		Hirundo rustica	0		Leopardus geoffroyi	0		Echinops telfairi	0
Trichosurus vulpecula	0		Ochotona curzoniae	0								Chrysemys picta bellii	0					Hyaena hyaena	0		Eptesicus fuscus	0		Myotis davidii	0					Saimiri boliviensis	0		Neophocaena asiaeorientalis asiaeorientalis	0		Cercocebus atys	0		Ovis aries	0		Puma yagouaroundi	0		Phyllostomus hastatus	0		Ictidomys tridecemlineatus	0
Cervus elaphus	0		Lemur catta	0								Bos mutus	0					Hirundo rustica	0		Esox lucius	0		Charadrius vociferus	0					Trichechus manatus latirostris	0		Callorhinus ursinus	0		Hipposideros armiger	0		Odobenus rosmarus divergens	0		Vulpes lagopus	0		Marmota marmota marmota	0		Camelus ferus	0
Gracilinanus agilis	0		Prionailurus viverrinus	0								Lipotes vexillifer	0					Oryx dammah	0		Poecilia mexicana	0		Dryobates pubescens	0					Ceratotherium simum simum	0		Urocitellus parryii	0		Urocitellus parryii	0		Myotis brandtii	0		Cervus elaphus	0		Hemicordylus capensis	0		Leptonychotes weddellii	0
Phyllostomus hastatus	0		Perognathus longimembris pacificus	0								Pelecanus crispus	0					Cervus canadensis	0		Delphinapterus leucas	0		Opisthocomus hoazin	0					Chrysemys picta bellii	0		Globicephala melas	0		Notechis scutatus	0		Astyanax mexicanus	0		Lemur catta	0		Pongo abelii	0		Mandrillus leucophaeus	0
Elephas maximus indicus	0		Elephas maximus indicus	0								Colius striatus	0					Symphalangus syndactylus	0		Amphiprion ocellaris	0		Chaetura pelagica	0					Elephantulus edwardii	0		Phocoena sinus	0		Corapipo altera	0		Rhinopithecus roxellana	0		Phyllostomus hastatus	0		Agelaius phoeniceus	0		Dipodomys ordii	0
Diceros bicornis minor	0		Bos javanicus	0								Microcebus murinus	0					Diceros bicornis minor	0		Callorhinus ursinus	0		Propithecus coquereli	0					Charadrius vociferus	0		Dermochelys coriacea	0		Strigops habroptila	0		Dipodomys ordii	0		Lynx rufus	0		Oenanthe melanoleuca	0		Equus asinus	0
Sus scrofa	0		Pongo abelii	0								Anser cygnoides	0					Emys orbicularis	0		Zalophus californianus	0		Dipodomys ordii	0					Bison bison bison	0		Crotalus tigris	0		Myotis myotis	0		Rousettus aegyptiacus	0		Bubalus kerabau	0		Malurus melanocephalus	0		Castor canadensis	0
Oryctolagus cuniculus	0		Pan paniscus	0								Coturnix japonica	0					Taeniopygia guttata	0		Vombatus ursinus	0		Anser cygnoides	0					Colobus angolensis palliatus	0		Passer montanus	0		Trichosurus vulpecula	0		Hippocampus comes	0		Psammomys obesus	0		Balaenoptera ricei	0		Neophocaena asiaeorientalis asiaeorientalis	0
Ictidomys tridecemlineatus	0		Nannospalax galili	0								Manis javanica	0					Pongo abelii	0		Phocoena sinus	0		Sturnus vulgaris	0					Cercocebus atys	0		Puma yagouaroundi	0		Talpa occidentalis	0		Paralichthys olivaceus	0		Oenanthe melanoleuca	0		Passer domesticus	0		Theropithecus gelada	0
Pseudopodoces humilis	0		Mandrillus leucophaeus	0								Piliocolobus tephrosceles	0					Carlito syrichta	0		Rhinolophus ferrumequinum	0		Enhydra lutris kenyoni	0					Sturnus vulgaris	0		Neofelis nebulosa	0		Tachyglossus aculeatus	0		Neomonachus schauinslandi	0		Erinaceus europaeus	0		Meleagris gallopavo	0		Grammomys surdaster	0
Pelodiscus sinensis	0		Cercocebus atys	0								Zalophus californianus	0					Nannospalax galili	0		Trachypithecus francoisi	0		Corapipo altera	0					Terrapene triunguis	0		Myotis daubentonii	0		Bufo bufo	0		Seriola lalandi dorsalis	0		Bos javanicus	0		Geospiza fortis	0		Thamnophis elegans	0
Equus przewalskii	0		Orcinus orca	0								Marmota flaviventris	0					Serinus canaria	0		Trematomus bernacchii	0		Podarcis muralis	0					Callorhinus ursinus	0		Candoia aspera	0		Puma yagouaroundi	0		Pseudonaja textilis	0		Mustela putorius furo	0		Zonotrichia albicollis	0		Arvicanthis niloticus	0
Rhinopithecus roxellana	0		Dipodomys ordii	0								Grammomys surdaster	0					Mesitornis unicolor	0		Etheostoma cragini	0		Gopherus evgoodei	0					Dromaius novaehollandiae	0		Pelobates fuscus	0		Cervus canadensis	0		Danio rerio	0		Pseudopodoces humilis	0		Ornithorhynchus anatinus	0		Myotis myotis	0
Cercocebus atys	0		Piliocolobus tephrosceles	0								Chiroxiphia lanceolata	0					Phaethon lepturus	0		Hippoglossus stenolepis	0		Corvus moneduloides	0					Mustela erminea	0		Ornithorhynchus anatinus	0		Manacus candei	0		Salmo trutta	0		Alligator sinensis	0		Gavia stellata	0		Pipistrellus kuhlii	0
Odocoileus virginianus	0		Desmodus rotundus	0								Puma yagouaroundi	0					Ursus arctos	0		Simochromis diagramma	0		Mirounga leonina	0					Chelonoidis abingdonii	0		Cavia porcellus	0		Vidua chalybeata	0		Sapajus apella	0		Aptenodytes forsteri	0		Aotus nancymaae	0		Corvus kubaryi	0
Enhydra lutris kenyoni	0		Lagenorhynchus obliquidens	0								Mirounga angustirostris	0					Neopelma chrysocephalum	0		Dipodomys spectabilis	0		Mirounga angustirostris	0					Tursiops truncatus	0		Otolemur garnettii	0		Eublepharis macularius	0		Onychomys torridus	0		Nipponia nippon	0		Sturnus vulgaris	0		Gracilinanus agilis	0
Delphinapterus leucas	0		Marmota flaviventris	0								Phacochoerus africanus	0					Phasianus colchicus	0		Gracilinanus agilis	0		Marmota monax	0					Cygnus olor	0		Dasypus novemcinctus	0		Falco biarmicus	0		Puma yagouaroundi	0		Charadrius vociferus	0		Urocitellus parryii	0		Leopardus geoffroyi	0
Lagenorhynchus obliquidens	0		Trachypithecus francoisi	0								Indicator indicator	0					Phocoena sinus	0		Girardinichthys multiradiatus	0		Elephas maximus indicus	0					Microtus oregoni	0		Ictidomys tridecemlineatus	0		Kogia breviceps	0		Pyrgilauda ruficollis	0		Bison bison bison	0		Marmota flaviventris	0		Equus quagga	0
Talpa occidentalis	0		Hyaena hyaena	0								Mesoplodon densirostris	0					Vulpes lagopus	0		Symphalangus syndactylus	0		Hemicordylus capensis	0					Poecile atricapillus	0		Zonotrichia albicollis	0		Cynocephalus volans	0		Gadus macrocephalus	0		Colobus angolensis palliatus	0		Myotis myotis	0		Nycticebus coucang	0
Dromiciops gliroides	0		Microtus oregoni	0								Panthera onca	0					Cervus elaphus	0		Carassius carassius	0		Haemorhous mexicanus	0					Eubalaena glacialis	0		Myotis davidii	0		Pseudopipra pipra	0		Mesoplodon densirostris	0		Odobenus rosmarus divergens	0		Lemur catta	0		Diceros bicornis minor	0
Leopardus geoffroyi	0		Dipodomys spectabilis	0								Dama dama	0					Caretta caretta	0		Myotis daubentonii	0		Lagenorhynchus albirostris	0					Lepus europaeus	0		Phalacrocorax carbo	0		Oryctolagus cuniculus	0		Eubalaena glacialis	0		Acinonyx jubatus	0		Lutra lutra	0		Balaenoptera ricei	0
Panthera uncia	0		Dromiciops gliroides	0								Cuculus canorus	0					Myiozetetes cayanensis	0		Oryctolagus cuniculus	0		Otolemur garnettii	0					Pan paniscus	0		Fukomys damarensis	0		Ailuropoda melanoleuca	0		Eleginops maclovinus	0		Miniopterus natalensis	0		Tympanuchus pallidicinctus	0		Cavia porcellus	0
Acinonyx jubatus	0		Jaculus jaculus	0								Dryobates pubescens	0					Pongo pygmaeus	0		Nomascus leucogenys	0		Capra hircus	0					Echinops telfairi	0		Neomonachus schauinslandi	0		Bubalus bubalis	0		Oncorhynchus masou masou	0		Eptesicus fuscus	0		Peromyscus californicus insignis	0		Saimiri boliviensis	0
Nycticebus coucang	0		Leopardus geoffroyi	0								Tyto alba	0					Poecile atricapillus	0		Ovis aries	0		Pelodiscus sinensis	0					Myotis lucifugus	0		Enhydra lutris kenyoni	0		Macaca nemestrina	0		Ornithorhynchus anatinus	0		Lynx canadensis	0		Harpia harpyja	0		Ovis aries	0
Bubalus kerabau	0		Pteronotus mesoamericanus	0								Propithecus coquereli	0					Balaenoptera ricei	0		Capra hircus	0		Rhinopithecus roxellana	0					Chlorocebus sabaeus	0		Terrapene triunguis	0		Equus asinus	0		Jaculus jaculus	0		Aythya fuligula	0		Melozone crissalis	0		Ochotona princeps	0
Neofelis nebulosa	0		Pan troglodytes	0								Rousettus aegyptiacus	0					Mesoplodon densirostris	0		Erinaceus europaeus	0		Corvus cornix cornix	0					Microcebus murinus	0		Notechis scutatus	0		Nothoprocta perdicaria	0		Mustela putorius furo	0		Oxyura jamaicensis	0		Symphalangus syndactylus	0		Balaenoptera acutorostrata	0
Balaenoptera ricei	0		Neofelis nebulosa	0								Numida meleagris	0					Neopsephotus bourkii	0		Propithecus coquereli	0		Neomonachus schauinslandi	0					Protobothrops mucrosquamatus	0		Lagenorhynchus obliquidens	0		Grammomys surdaster	0		Alligator sinensis	0		Talpa occidentalis	0		Nyctereutes procyonoides	0		Erinaceus europaeus	0
Globicephala melas	0		Cavia porcellus	0								Dromaius novaehollandiae	0					Pezoporus flaviventris	0		Microcebus murinus	0		Athene cunicularia	0					Castor canadensis	0		Rhinatrema bivittatum	0		Mastomys coucha	0		Erinaceus europaeus	0		Pyrgilauda ruficollis	0		Falco biarmicus	0		Galeopterus variegatus	0
Aotus nancymaae	0		Bos taurus	0								Vombatus ursinus	0					Elgaria multicarinata webbii	0		Seriola dumerili	0		Empidonax traillii	0					Urocitellus parryii	0		Trachypithecus francoisi	0		Corvus moneduloides	0		Marmota marmota marmota	0		Phacochoerus africanus	0		Ammospiza nelsoni	0		Rhinopithecus roxellana	0
Callithrix jacchus	0		Dasypus novemcinctus	0								Phyllostomus discolor	0					Sus scrofa	0		Anabas testudineus	0		Phyllostomus discolor	0					Podarcis muralis	0		Balaenoptera musculus	0		Lacerta agilis	0		Ictalurus punctatus	0		Neofelis nebulosa	0		Delphinus delphis	0		Fukomys damarensis	0
Gorilla gorilla gorilla	0		Equus caballus	0								Microcaecilia unicolor	0					Equus caballus	0		Suricata suricatta	0		Phoca vitulina	0					Ornithorhynchus anatinus	0		Microtus oregoni	0		Melopsittacus undulatus	0		Canis lupus dingo	0		Myotis daubentonii	0		Dama dama	0		Ursus arctos	0
Capra hircus	0		Rhinopithecus roxellana	0								Arvicanthis niloticus	0					Ochotona princeps	0		Myripristis murdjan	0		Pipistrellus kuhlii	0					Suricata suricatta	0		Prionailurus viverrinus	0		Arvicanthis niloticus	0		Callorhinus ursinus	0		Colius striatus	0		Rhineura floridana	0		Bos indicus x Bos taurus	0
Camelus ferus	0		Macaca nemestrina	0								Manis pentadactyla	0					Jaculus jaculus	0		Notolabrus celidotus	0		Crotalus tigris	0					Phocoena sinus	0		Acomys russatus	0		Trachemys scripta elegans	0		Sparus aurata	0		Cinclus cinclus	0		Pseudopipra pipra	0		Vombatus ursinus	0
Mesitornis unicolor	0		Colobus angolensis palliatus	0								Sturnira hondurensis	0					Ictidomys tridecemlineatus	0		Colossoma macropomum	0		Onychostruthus taczanowskii	0					Trachypithecus francoisi	0		Manacus candei	0		Halichoerus grypus	0		Oncorhynchus keta	0		Loxodonta africana	0		Heterocephalus glaber	0		Halichoerus grypus	0
Colobus angolensis palliatus	0		Aotus nancymaae	0								Falco naumanni	0					Camelus ferus	0		Cyprinodon tularosa	0		Pyrgilauda ruficollis	0					Arvicanthis niloticus	0		Sorex fumeus	0		Dromiciops gliroides	0		Trichosurus vulpecula	0		Equus caballus	0		Ictidomys tridecemlineatus	0		Sturnira hondurensis	0
Mandrillus leucophaeus	0		Myotis brandtii	0								Equus quagga	0					Erinaceus europaeus	0		Hyaena hyaena	0		Vulpes lagopus	0					Cygnus atratus	0		Dama dama	0		Gracilinanus agilis	0		Talpa occidentalis	0		Monodelphis domestica	0		Bos mutus	0		Pongo pygmaeus	0
Miniopterus natalensis	0		Rhinopithecus bieti	0								Lutra lutra	0					Gavia stellata	0		Perca fluviatilis	0		Gymnogyps californianus	0					Ochotona curzoniae	0		Melospiza melodia melodia	0		Gymnogyps californianus	0		Crotalus tigris	0		Cuculus canorus	0		Galeopterus variegatus	0		Falco biarmicus	0
Castor canadensis	0		Loxodonta africana	0								Accipiter gentilis	0					Gavialis gangeticus	0		Solea senegalensis	0		Antechinus flavipes	0					Vulpes lagopus	0		Sus scrofa	0		Antechinus flavipes	0		Pimephales promelas	0		Struthio camelus australis	0		Corvus brachyrhynchos	0		Mesoplodon densirostris	0
Zalophus californianus	0		Trichechus manatus latirostris	0								Peromyscus californicus insignis	0					Desmodus rotundus	0		Neogale vison	0		Podarcis raffonei	0					Sceloporus undulatus	0		Saimiri boliviensis	0		Pteronotus mesoamericanus	0		Cheilinus undulatus	0		Gavia stellata	0		Calidris pugnax	0		Panthera onca	0
Suricata suricatta	0		Puma concolor	0								Spea bombifrons	0					Puma concolor	0		Sphaerodactylus townsendi	0		Bombina bombina	0					Dipodomys spectabilis	0		Odobenus rosmarus divergens	0		Ahaetulla prasina	0		Micropterus dolomieu	0		Chaetura pelagica	0		Parus major	0		Eubalaena glacialis	0
Rhinolophus ferrumequinum	0		Suricata suricatta	0								Moschus berezovskii	0					Aythya fuligula	0		Xyrauchen texanus	0		Pteronotus mesoamericanus	0					Dromiciops gliroides	0		Orycteropus afer afer	0		Condylura cristata	0		Sorex fumeus	0		Chlamydotis macqueenii	0		Delphinapterus leucas	0		Cinclus cinclus	0
Tursiops truncatus	0		Phocoena sinus	0								Chionomys nivalis	0					Trachemys scripta elegans	0		Nycticebus coucang	0		Hippopotamus amphibius kiboko	0					Equus quagga	0		Eptesicus fuscus	0		Mustela putorius furo	0		Seriola aureovittata	0		Antrostomus carolinensis	0		Neophocaena asiaeorientalis asiaeorientalis	0		Callithrix jacchus	0
Pipistrellus kuhlii	0		Prionailurus bengalensis	0								Mustela lutreola	0					Choloepus didactylus	0		Hyla sarda	0		Mustela lutreola	0					Lynx rufus	0		Eurypyga helias	0		Heterocephalus glaber	0		Onychostoma macrolepis	0		Haliaeetus leucocephalus	0		Callorhinus ursinus	0		Sarcophilus harrisii	0
Dermochelys coriacea	0		Lynx rufus	0								Bos javanicus	0					Falco naumanni	0		Corythoichthys intestinalis	0		Chinchilla lanigera	0					Caretta caretta	0		Odocoileus virginianus	0		Alligator mississippiensis	0		Mustela nigripes	0		Gekko japonicus	0		Nothoprocta perdicaria	0		Pan paniscus	0
Budorcas taxicolor	0		Phacochoerus africanus	0								Loxodonta africana	0					Pyrgilauda ruficollis	0		Onychostoma macrolepis	0		Balaenoptera acutorostrata	0					Myotis daubentonii	0		Puma concolor	0		Python bivittatus	0		Balaenoptera ricei	0		Aquila chrysaetos chrysaetos	0		Globicephala melas	0		Chrysochloris asiatica	0
Hippopotamus amphibius kiboko	0		Marmota marmota marmota	0								Melopsittacus undulatus	0					Microtus oregoni	0		Echinops telfairi	0		Ornithorhynchus anatinus	0					Orcinus orca	0		Pipra filicauda	0		Eptesicus fuscus	0		Hemiscyllium ocellatum	0		Globicephala melas	0		Lontra canadensis	0		Elephantulus edwardii	0
Peromyscus eremicus	0		Pongo pygmaeus	0								Equus caballus	0					Phyllostomus hastatus	0		Ictidomys tridecemlineatus	0		Orycteropus afer afer	0					Dasypus novemcinctus	0		Vombatus ursinus	0		Ursus maritimus	0		Dama dama	0		Phoca vitulina	0		Sturnira hondurensis	0		Camelus bactrianus	0
Emys orbicularis	0		Balaenoptera ricei	0								Capra hircus	0					Perognathus longimembris pacificus	0		Myotis brandtii	0		Chlorocebus sabaeus	0					Ictidomys tridecemlineatus	0		Manacus vitellinus	0		Manis javanica	0		Lethenteron reissneri	0		Halichoerus grypus	0		Talpa occidentalis	0		Macaca nemestrina	0
Monodelphis domestica	0		Erinaceus europaeus	0								Camelus ferus	0					Elephas maximus indicus	0		Orycteropus afer afer	0		Serinus canaria	0					Bos mutus	0		Lontra canadensis	0		Callorhinus ursinus	0		Chinchilla lanigera	0		Motacilla alba alba	0		Puma yagouaroundi	0		Propithecus coquereli	0
Loxodonta africana	0		Panthera onca	0								Leptonychotes weddellii	0					Harpia harpyja	0		Sinocyclocheilus grahami	0		Pelecanus crispus	0					Calypte anna	0		Lemur catta	0		Pipra filicauda	0		Orycteropus afer afer	0		Oryx dammah	0		Cygnus olor	0		Rousettus aegyptiacus	0
Ceratotherium simum simum	0		Monodelphis domestica	0								Tinamus guttatus	0					Chionomys nivalis	0		Pogona vitticeps	0		Buceros rhinoceros silvestris	0					Fukomys damarensis	0		Phyllostomus hastatus	0		Phyllostomus discolor	0		Carlito syrichta	0		Lutra lutra	0		Vulpes lagopus	0		Cebus imitator	0
Echinops telfairi	0		Oryctolagus cuniculus	0								Zonotrichia albicollis	0					Cynocephalus volans	0		Odocoileus virginianus	0		Tinamus guttatus	0					Hipposideros armiger	0		Lynx rufus	0		Mauremys reevesii	0		Cyprinodon variegatus	0		Suncus etruscus	0		Protopterus annectens	0		Manis javanica	0
Myotis brandtii	0		Microcebus murinus	0								Cebus imitator	0					Zonotrichia leucophrys gambelii	0		Desmodus rotundus	0		Microcebus murinus	0					Lagenorhynchus obliquidens	0		Antechinus flavipes	0		Falco naumanni	0		Sinocyclocheilus rhinocerous	0		Accipiter gentilis	0		Prionailurus viverrinus	0		Delphinapterus leucas	0
Chlorocebus sabaeus	0		Tupaia chinensis	0								Ursus arctos	0					Nomascus leucogenys	0		Canis lupus dingo	0		Acinonyx jubatus	0					Zalophus californianus	0		Podarcis raffonei	0		Prionailurus viverrinus	0		Electrophorus electricus	0		Indicator indicator	0		Rissa tridactyla	0		Marmota flaviventris	0
Carlito syrichta	0		Equus asinus	0								Lagenorhynchus obliquidens	0					Condylura cristata	0		Xiphophorus couchianus	0		Zalophus californianus	0					Lontra canadensis	0		Bombina bombina	0		Accipiter gentilis	0		Corapipo altera	0		Hippopotamus amphibius kiboko	0		Kogia breviceps	0		Trachypithecus francoisi	0
Panthera pardus	0		Miniopterus natalensis	0								Podarcis muralis	0					Ficedula albicollis	0		Erpetoichthys calabaricus	0		Suricata suricatta	0					Mirounga leonina	0		Nyctereutes procyonoides	0		Podarcis raffonei	0		Betta splendens	0		Mustela nigripes	0		Zonotrichia leucophrys gambelii	0		Hyaena hyaena	0
Neophocaena asiaeorientalis asiaeorientalis	0		Panthera pardus	0								Phocoena sinus	0					Tupaia chinensis	0		Echeneis naucrates	0		Strigops habroptila	0					Oxyura jamaicensis	0		Chionomys nivalis	0		Pongo pygmaeus	0		Xiphophorus hellerii	0		Pezoporus occidentalis	0		Chinchilla lanigera	0		Phodopus roborovskii	0
Canis lupus dingo	0		Castor canadensis	0								Amblyraja radiata	0					Ornithorhynchus anatinus	0		Syngnathus acus	0		Halichoerus grypus	0					Choloepus didactylus	0		Kogia breviceps	0		Grus americana	0		Tursiops truncatus	0		Balaenoptera acutorostrata	0		Pseudopodoces humilis	0		Peromyscus californicus insignis	0
Marmota flaviventris	0		Neophocaena asiaeorientalis asiaeorientalis	0								Rhinolophus ferrumequinum	0					Leptosomus discolor	0		Micropterus salmoides	0		Motacilla alba alba	0					Crotalus tigris	0		Rhineura floridana	0		Ammospiza caudacuta	0		Gymnodraco acuticeps	0		Corvus brachyrhynchos	0		Lepidothrix coronata	0		Nyctereutes procyonoides	0
Nomascus leucogenys	0		Acinonyx jubatus	0								Trichosurus vulpecula	0					Pterocles gutturalis	0		Prionailurus bengalensis	0		Tachyglossus aculeatus	0					Puma yagouaroundi	0		Xenopus tropicalis	0		Mustela nigripes	0		Megalops cyprinoides	0		Pelecanus crispus	0		Numida meleagris	0		Mustela nigripes	0
Mustela erminea	0		Lynx canadensis	0								Choloepus didactylus	0					Cebus imitator	0		Megalobrama amblycephala	0		Mauremys reevesii	0					Cervus elaphus	0		Nomascus leucogenys	0		Gavia stellata	0		Pteropus giganteus	0		Egretta garzetta	0		Enhydra lutris kenyoni	0		Myotis daubentonii	0
Phoca vitulina	0		Sapajus apella	0								Macaca thibetana thibetana	0					Rhinopithecus bieti	0		Brienomyrus brachyistius	0		Phacochoerus africanus	0					Macaca thibetana thibetana	0		Callithrix jacchus	0		Melospiza melodia melodia	0		Scatophagus argus	0		Leptosomus discolor	0		Antrostomus carolinensis	0		Delphinus delphis	0
Trachypithecus francoisi	0		Arvicanthis niloticus	0								Podarcis raffonei	0					Hipposideros armiger	0		Gopherus flavomarginatus	0		Caretta caretta	0					Phodopus roborovskii	0		Dryobates pubescens	0		Zonotrichia leucophrys gambelii	0		Equus quagga	0		Phaethon lepturus	0		Hylobates moloch	0		Lagenorhynchus albirostris	0
Halichoerus grypus	0		Talpa occidentalis	0								Eublepharis macularius	0					Neophocaena asiaeorientalis asiaeorientalis	0		Anoplopoma fimbria	0		Macaca thibetana thibetana	0					Podarcis raffonei	0		Pteropus vampyrus	0		Pan troglodytes	0		Lynx rufus	0		Camelus ferus	0		Catharus ustulatus	0		Sus scrofa	0
Myotis myotis	0		Puma yagouaroundi	0								Malurus melanocephalus	0					Sapajus apella	0		Conger conger	0		Pongo pygmaeus	0					Malaclemys terrapin pileata	0		Cercocebus atys	0		Xenopus tropicalis	0		Caretta caretta	0		Lepidothrix coronata	0		Rousettus aegyptiacus	0		Orcinus orca	0
Oryx dammah	0		Echinops telfairi	0								Hippopotamus amphibius kiboko	0					Lontra canadensis	0		Syngnathus typhle	0		Nyctereutes procyonoides	0					Delphinus delphis	0		Columba livia	0		Pan paniscus	0		Labeo rohita	0		Ictidomys tridecemlineatus	0		Molossus molossus	0		Trichechus manatus latirostris	0
Sphaerodactylus townsendi	0		Pipistrellus kuhlii	0								Peromyscus eremicus	0					Rhinolophus ferrumequinum	0		Rhineura floridana	0		Bos javanicus	0					Loxodonta africana	0		Parus major	0		Pteropus alecto	0		Pristis pectinata	0		Delphinapterus leucas	0		Pyrgilauda ruficollis	0		Condylura cristata	0
Hemicordylus capensis	0		Macaca thibetana thibetana	0								Sus scrofa	0					Geotrypetes seraphini	0		Cololabis saira	0		Cynocephalus volans	0					Mustela putorius furo	0		Thamnophis elegans	0		Chelonia mydas	0		Cololabis saira	0		Eumetopias jubatus	0		Dipodomys spectabilis	0		Myotis davidii	0
Pteronotus mesoamericanus	0		Symphalangus syndactylus	0								Jaculus jaculus	0					Balaenoptera musculus	0		Nerophis ophidion	0		Saimiri boliviensis	0					Heterocephalus glaber	0		Lacerta agilis	0		Aotus nancymaae	0		Paramisgurnus dabryanus	0		Phocoena sinus	0		Lagopus leucura	0		Colius striatus	0
Nyctereutes procyonoides	0		Chionomys nivalis	0								Elephantulus edwardii	0					Dermochelys coriacea	0		Emys orbicularis	0		Gorilla gorilla gorilla	0					Pelodiscus sinensis	0		Myotis myotis	0		Propithecus coquereli	0		Sus scrofa	0		Mauremys reevesii	0		Mirounga angustirostris	0		Aotus nancymaae	0
Bos javanicus	0		Lepus europaeus	0								Balaenoptera acutorostrata	0					Neogale vison	0		Ornithorhynchus anatinus	0		Echinops telfairi	0					Vicugna pacos	0		Tachyglossus aculeatus	0		Desmodus rotundus	0		Takifugu rubripes	0		Passer montanus	0		Caretta caretta	0		Thamnophis sirtalis	0
Pongo abelii	0											Chlorocebus sabaeus	0					Corvus hawaiiensis	0		Callithrix jacchus	0		Myotis lucifugus	0					Equus przewalskii	0		Mirounga angustirostris	0		Apteryx rowi	0		Ceratotherium simum simum	0		Cygnus olor	0		Indicator indicator	0		Sturnus vulgaris	0
Bos mutus	0											Sturnus vulgaris	0					Nycticebus coucang	0		Octodon degus	0		Corvus brachyrhynchos	0					Aotus nancymaae	0		Lutra lutra	0		Pseudonaja textilis	0		Dasypus novemcinctus	0		Corvus hawaiiensis	0		Psammomys obesus	0		Bos indicus	0
Vicugna pacos	0											Gavialis gangeticus	0					Bombina bombina	0		Jaculus jaculus	0		Acanthisitta chloris	0					Calidris pugnax	0		Peromyscus californicus insignis	0		Suricata suricatta	0		Neolamprologus brichardi	0		Sphaerodactylus townsendi	0		Pezoporus wallicus	0		Puma concolor	0
Erinaceus europaeus	0											Bos indicus	0					Vidua chalybeata	0		Chelonia mydas	0		Colobus angolensis palliatus	0					Cebus imitator	0		Moschus berezovskii	0		Aquila chrysaetos chrysaetos	0		Pteropus alecto	0		Elephas maximus indicus	0		Ammospiza caudacuta	0		Empidonax traillii	0
Orycteropus afer afer	0											Gopherus evgoodei	0					Pteronotus mesoamericanus	0		Poecilia reticulata	0		Rousettus aegyptiacus	0					Manis javanica	0		Bubalus kerabau	0		Catharus ustulatus	0		Nannospalax galili	0		Kogia breviceps	0		Mustela nigripes	0		Suricata suricatta	0
Macaca nemestrina	0											Mustela erminea	0					Chroicocephalus ridibundus	0		Sinocyclocheilus rhinocerous	0		Panthera pardus	0					Athene cunicularia	0		Malurus melanocephalus	0		Hirundo rustica	0		Colobus angolensis palliatus	0		Mesoplodon densirostris	0		Mesoplodon densirostris	0		Onychomys torridus	0
Microcebus murinus	0											Lontra canadensis	0					Callithrix jacchus	0		Salvelinus alpinus	0		Hipposideros armiger	0					Grammomys surdaster	0		Mustela lutreola	0		Vulpes lagopus	0		Acinonyx jubatus	0		Lagenorhynchus albirostris	0		Lagenorhynchus albirostris	0		Trichosurus vulpecula	0
Rhinopithecus bieti	0											Balaenoptera musculus	0					Mustela putorius furo	0		Electrophorus electricus	0		Pseudonaja textilis	0					Corvus moneduloides	0		Eubalaena glacialis	0		Prionailurus bengalensis	0		Kryptolebias marmoratus	0		Passer domesticus	0		Sarcophilus harrisii	0		Talpa occidentalis	0
Phyllostomus discolor	0											Pyrgilauda ruficollis	0					Orycteropus afer afer	0		Chanos chanos	0		Marmota flaviventris	0					Pantherophis guttatus	0		Colius striatus	0		Leopardus geoffroyi	0		Labrus bergylta	0		Pseudopipra pipra	0		Taeniopygia guttata	0		Pyrgilauda ruficollis	0
Mastomys coucha	0											Sphaerodactylus townsendi	0					Ursus maritimus	0		Mastomys coucha	0		Mustela erminea	0					Halichoerus grypus	0		Prinia subflava	0		Marmota monax	0		Lonchura striata domestica	0		Pan paniscus	0		Pelodiscus sinensis	0		Mirounga angustirostris	0
Sapajus apella	0											Lagopus muta	0					Colius striatus	0		Choloepus didactylus	0		Dermochelys coriacea	0					Sturnira hondurensis	0		Pseudopipra pipra	0		Gopherus flavomarginatus	0		Theropithecus gelada	0		Falco cherrug	0		Tupaia chinensis	0		Prionailurus viverrinus	0
Balaenoptera musculus	0											Hemicordylus capensis	0					Haliaeetus leucocephalus	0		Oryx dammah	0		Passer montanus	0					Neogale vison	0		Gorilla gorilla gorilla	0		Vidua macroura	0		Puma concolor	0		Sus scrofa	0		Carlito syrichta	0		Antechinus flavipes	0
Sturnira hondurensis	0											Nycticebus coucang	0					Equus asinus	0		Protopterus annectens	0		Ochotona curzoniae	0					Pteronotus mesoamericanus	0		Jaculus jaculus	0		Psammomys obesus	0		Bos indicus x Bos taurus	0		Bubalus bubalis	0		Manacus vitellinus	0		Pteronotus mesoamericanus	0
Neogale vison	0											Malaclemys terrapin pileata	0					Coturnix japonica	0		Epinephelus moara	0		Corvus kubaryi	0					Nyctereutes procyonoides	0		Heterocephalus glaber	0		Panthera onca	0		Parambassis ranga	0		Galeopterus variegatus	0		Miniopterus natalensis	0		Neofelis nebulosa	0
Perognathus longimembris pacificus	0											Pteronotus mesoamericanus	0					Zalophus californianus	0		Ctenopharyngodon idella	0		Lutra lutra	0					Moschus berezovskii	0		Myotis brandtii	0		Anolis sagrei ordinatus	0		Gouania willdenowi	0		Manacus vitellinus	0		Canis lupus dingo	0		Peromyscus eremicus	0
Mirounga angustirostris	0											Bubalus kerabau	0					Lynx canadensis	0		Psammomys obesus	0		Budorcas taxicolor	0					Mustela lutreola	0		Equus przewalskii	0		Dama dama	0		Ochotona curzoniae	0		Tinamus guttatus	0		Aythya fuligula	0		Dama dama	0
Mustela nigripes	0											Sorex fumeus	0					Catharus ustulatus	0		Pseudoliparis swirei	0		Vidua macroura	0					Nomascus leucogenys	0		Nestor notabilis	0		Eubalaena glacialis	0		Leopardus geoffroyi	0		Anser cygnoides	0		Phocoena sinus	0		Monodelphis domestica	0
Myotis daubentonii	0											Pongo abelii	0					Arvicanthis niloticus	0		Tachysurus vachellii	0		Delphinus delphis	0					Sarcophilus harrisii	0		Mandrillus leucophaeus	0		Prinia subflava	0		Mirounga angustirostris	0		Vicugna pacos	0		Amblyraja radiata	0		Gorilla gorilla gorilla	0
Bos taurus	0											Callithrix jacchus	0					Pipistrellus kuhlii	0		Neoarius graeffei	0		Heteronotia binoei	0					Ochotona princeps	0		Cebus imitator	0		Odobenus rosmarus divergens	0		Nerophis ophidion	0		Coturnix japonica	0		Rhinolophus ferrumequinum	0		Odobenus rosmarus divergens	0
												Saimiri boliviensis	0					Ochotona curzoniae	0		Phyllopteryx taeniolatus	0		Neopsephotus bourkii	0					Gallus gallus	0		Manis javanica	0		Ochotona princeps	0		Anolis carolinensis	0		Chrysemys picta bellii	0		Molothrus ater	0		Dasypus novemcinctus	0
												Physeter catodon	0					Dromiciops gliroides	0		Nerophis lumbriciformis	0		Cinclus cinclus	0					Galeopterus variegatus	0		Bos indicus	0		Columba livia	0		Camelus ferus	0		Theropithecus gelada	0		Trichosurus vulpecula	0		Heterocephalus glaber	0
												Carlito syrichta	0					Lemur catta	0		Gorilla gorilla gorilla	0		Gallus gallus	0					Pygoscelis adeliae	0		Theropithecus gelada	0		Myotis davidii	0		Python bivittatus	0		Dromaius novaehollandiae	0		Falco rusticolus	0		Chinchilla lanigera	0
												Bison bison bison	0					Equus quagga	0		Camelus ferus	0		Equus caballus	0					Struthio camelus australis	0		Marmota flaviventris	0		Erinaceus europaeus	0		Poecilia mexicana	0		Pipra filicauda	0		Motacilla alba alba	0		Pteropus alecto	0
												Pteropus vampyrus	0					Phacochoerus africanus	0		Lipotes vexillifer	0		Meleagris gallopavo	0					Haliaeetus leucocephalus	0		Grammomys surdaster	0		Phascolarctos cinereus	0		Boleophthalmus pectinirostris	0		Strigops habroptila	0		Cervus elaphus	0		Ursus maritimus	0
												Macaca nemestrina	0					Suncus etruscus	0		Chlorocebus sabaeus	0		Tursiops truncatus	0					Pteropus vampyrus	0		Suricata suricatta	0		Numida meleagris	0		Monodon monoceros	0		Camarhynchus parvulus	0		Echinops telfairi	0		Corvus cornix cornix	0
												Rhinopithecus bieti	0					Accipiter gentilis	0		Cercocebus atys	0		Calypte anna	0					Theropithecus gelada	0		Mastomys coucha	0		Lonchura striata domestica	0		Rhinatrema bivittatum	0		Catharus ustulatus	0		Sphaerodactylus townsendi	0		Colobus angolensis palliatus	0
												Nanorana parkeri	0					Vidua macroura	0		Miniopterus natalensis	0		Equus asinus	0					Marmota flaviventris	0		Hylobates moloch	0		Vombatus ursinus	0		Chanos chanos	0		Molossus molossus	0		Elephas maximus indicus	0		Phascolarctos cinereus	0
												Crocodylus porosus	0					Mustela lutreola	0		Nanorana parkeri	0		Coturnix japonica	0					Myotis myotis	0		Sapajus apella	0		Sapajus apella	0		Globicephala melas	0		Molothrus ater	0		Nycticebus coucang	0		Numida meleagris	0
												Hipposideros armiger	0					Cinclus cinclus	0		Phascolarctos cinereus	0		Theropithecus gelada	0					Oryx dammah	0		Geotrypetes seraphini	0		Mustela erminea	0		Amblyraja radiata	0		Hyaena hyaena	0		Malaclemys terrapin pileata	0		Eumetopias jubatus	0
												Urocitellus parryii	0					Otolemur garnettii	0		Neomonachus schauinslandi	0		Notechis scutatus	0					Leopardus geoffroyi	0		Molossus molossus	0		Molossus molossus	0		Epinephelus lanceolatus	0		Centrocercus urophasianus	0		Poecile atricapillus	0		Mirounga leonina	0
												Zootoca vivipara	0					Ceratotherium simum simum	0		Piliocolobus tephrosceles	0		Monodon monoceros	0					Antechinus flavipes	0		Dipodomys spectabilis	0		Balaenoptera musculus	0		Thalassophryne amazonica	0		Podarcis raffonei	0		Gallus gallus	0		Molossus molossus	0
												Artibeus jamaicensis	0					Octodon degus	0		Oryzias melastigma	0		Lynx canadensis	0					Eublepharis macularius	0		Hemicordylus capensis	0		Passer montanus	0		Tachyglossus aculeatus	0		Pezoporus wallicus	0		Bos taurus	0		Tachyglossus aculeatus	0
												Pteropus giganteus	0					Heterocephalus glaber	0		Theropithecus gelada	0		Mastomys coucha	0					Bubalus kerabau	0		Hippopotamus amphibius kiboko	0		Rana temporaria	0		Bufo bufo	0		Chroicocephalus ridibundus	0		Equus caballus	0		Centrocercus urophasianus	0
												Leopardus geoffroyi	0					Elephantulus edwardii	0		Urocitellus parryii	0		Trachypithecus francoisi	0					Pezoporus wallicus	0		Ahaetulla prasina	0		Mirounga angustirostris	0		Thunnus albacares	0		Gorilla gorilla gorilla	0		Sus scrofa	0		Neogale vison	0
												Prionailurus viverrinus	0					Eptesicus fuscus	0		Rhinatrema bivittatum	0		Myotis myotis	0					Bos javanicus	0		Mustela nigripes	0		Myiozetetes cayanensis	0		Gracilinanus agilis	0		Heterocephalus glaber	0		Python bivittatus	0		Elephas maximus indicus	0
												Pseudopipra pipra	0					Haliaeetus albicilla	0		Archocentrus centrarchus	0		Talpa occidentalis	0					Pezoporus flaviventris	0		Delphinus delphis	0		Rissa tridactyla	0		Oncorhynchus gorbuscha	0		Ursus maritimus	0		Haliaeetus leucocephalus	0		Sorex fumeus	0
												Pan troglodytes	0					Apteryx mantelli mantelli	0		Etheostoma spectabile	0		Cervus canadensis	0					Symphalangus syndactylus	0		Mustela putorius furo	0		Hyla sarda	0		Marmota monax	0		Buceros rhinoceros silvestris	0		Ailuropoda melanoleuca	0		Hippopotamus amphibius kiboko	0
												Ornithorhynchus anatinus	0					Calidris pugnax	0		Periophthalmus magnuspinnatus	0		Prionailurus bengalensis	0					Pan troglodytes	0		Chinchilla lanigera	0		Euleptes europaea	0		Suncus etruscus	0		Meleagris gallopavo	0		Colobus angolensis palliatus	0		Octodon degus	0
												Heterocephalus glaber	0					Phascolarctos cinereus	0		Pseudochaenichthys georgianus	0		Dromiciops gliroides	0					Monodelphis domestica	0		Pteropus alecto	0		Pezoporus wallicus	0		Acomys russatus	0		Cercocebus atys	0		Cercocebus atys	0		Mustela putorius furo	0
												Chinchilla lanigera	0					Athene cunicularia	0		Sebastes umbrosus	0		Prionailurus viverrinus	0					Condylura cristata	0		Balaenoptera acutorostrata	0		Peromyscus eremicus	0		Dicentrarchus labrax	0		Hipposideros armiger	0		Anser cygnoides	0		Vicugna pacos	0
												Chelonia mydas	0					Phoca vitulina	0		Labeo rohita	0		Ahaetulla prasina	0					Chinchilla lanigera	0		Python bivittatus	0		Lagenorhynchus albirostris	0		Vidua chalybeata	0		Trichechus manatus latirostris	0		Pseudonaja textilis	0		Physeter catodon	0
												Mandrillus leucophaeus	0					Halichoerus grypus	0		Scomber japonicus	0		Dama dama	0					Pseudopodoces humilis	0		Chlorocebus sabaeus	0		Lepus europaeus	0		Melozone crissalis	0		Zalophus californianus	0		Empidonax traillii	0		Calypte anna	0
												Gekko japonicus	0					Artibeus jamaicensis	0		Malaclemys terrapin pileata	0		Rhea pennata	0					Physeter catodon	0		Geospiza fortis	0		Gallus gallus	0		Anoplopoma fimbria	0		Podarcis muralis	0		Aquila chrysaetos chrysaetos	0		Bison bison bison	0
												Lepidothrix coronata	0					Talpa occidentalis	0		Danio aesculapii	0		Candoia aspera	0					Lipotes vexillifer	0		Serinus canaria	0		Sus scrofa	0		Doryrhamphus excisus	0		Nannospalax galili	0		Camarhynchus parvulus	0		Cercocebus atys	0
												Delphinapterus leucas	0					Tachyglossus aculeatus	0		Triplophysa dalaica	0		Heterocephalus glaber	0					Carlito syrichta	0		Lynx canadensis	0		Anolis carolinensis	0		Engraulis encrasicolus	0		Thamnophis elegans	0		Phasianus colchicus	0		Marmota marmota marmota	0
												Aquila chrysaetos chrysaetos	0					Pteropus giganteus	0		Pelobates fuscus	0		Ficedula albicollis	0					Nannospalax galili	0		Chiroxiphia lanceolata	0		Gorilla gorilla gorilla	0		Ailuropoda melanoleuca	0		Chiroxiphia lanceolata	0		Prionailurus bengalensis	0		Rhinopithecus bieti	0
												Geotrypetes seraphini	0					Dipodomys spectabilis	0		Cavia porcellus	0		Zonotrichia albicollis	0					Corapipo altera	0		Catharus ustulatus	0		Falco peregrinus	0		Camelus bactrianus	0		Tachyglossus aculeatus	0		Myiozetetes cayanensis	0		Odocoileus virginianus	0
												Myotis myotis	0					Tympanuchus pallidicinctus	0		Dipodomys ordii	0		Elephantulus edwardii	0					Phyllostomus discolor	0		Sceloporus undulatus	0		Calypte anna	0		Pteropus vampyrus	0		Gracilinanus agilis	0		Vidua macroura	0		Neomonachus schauinslandi	0
												Tachyglossus aculeatus	0					Melospiza georgiana	0		Ictalurus punctatus	0		Eptesicus fuscus	0					Lynx canadensis	0		Prionailurus bengalensis	0		Manacus vitellinus	0		Miniopterus natalensis	0		Equus quagga	0		Cuculus canorus	0		Enhydra lutris kenyoni	0
												Vulpes lagopus	0					Lagenorhynchus albirostris	0		Cottoperca gobio	0		Ursus maritimus	0					Trachemys scripta elegans	0		Equus quagga	0		Cuculus canorus	0		Sinocyclocheilus anshuiensis	0		Budorcas taxicolor	0		Moschus berezovskii	0		Piliocolobus tephrosceles	0
												Sceloporus undulatus	0					Ailuropoda melanoleuca	0		Mustela erminea	0		Nipponia nippon	0					Zootoca vivipara	0		Phacochoerus africanus	0		Protobothrops mucrosquamatus	0		Cebus imitator	0		Tympanuchus pallidicinctus	0		Balaenoptera acutorostrata	0		Cyanistes caeruleus	0
												Lagopus leucura	0					Anolis carolinensis	0		Trichosurus vulpecula	0		Marmota marmota marmota	0					Pipistrellus kuhlii	0		Panthera uncia	0		Rousettus aegyptiacus	0		Panthera pardus	0		Peromyscus californicus insignis	0		Anolis sagrei ordinatus	0		Monodon monoceros	0
												Cervus canadensis	0					Odobenus rosmarus divergens	0		Thunnus maccoyii	0		Crocodylus porosus	0					Talpa occidentalis	0		Elephas maximus indicus	0		Rhinopithecus bieti	0		Empidonax traillii	0		Nyctereutes procyonoides	0		Cavia porcellus	0		Mastomys coucha	0
												Cervus elaphus	0					Zonotrichia albicollis	0		Siniperca chuatsi	0		Lonchura striata domestica	0					Mauremys mutica	0		Phodopus roborovskii	0		Neomonachus schauinslandi	0		Eumetopias jubatus	0		Ahaetulla prasina	0		Chroicocephalus ridibundus	0		Mustela erminea	0
												Neogale vison	0					Columba livia	0		Lemur catta	0		Delphinapterus leucas	0					Cuculus canorus	0		Pongo pygmaeus	0		Podarcis muralis	0		Etheostoma spectabile	0		Ammospiza nelsoni	0		Anolis carolinensis	0		Phocoena sinus	0
												Mauremys mutica	0					Myotis lucifugus	0		Marmota monax	0		Terrapene triunguis	0					Rissa tridactyla	0		Agelaius phoeniceus	0		Microcaecilia unicolor	0		Chelonoidis abingdonii	0		Delphinus delphis	0		Nomascus leucogenys	0		Manis pentadactyla	0
												Suncus etruscus	0					Python bivittatus	0		Caretta caretta	0		Phocoena sinus	0					Pongo pygmaeus	0		Oenanthe melanoleuca	0		Pipistrellus kuhlii	0		Petromyzon marinus	0		Pezoporus flaviventris	0		Alligator sinensis	0		Hirundo rustica	0
												Rhea pennata	0					Nipponia nippon	0		Epinephelus fuscoguttatus	0		Manis pentadactyla	0					Dama dama	0		Poecile atricapillus	0		Choloepus didactylus	0		Trematomus bernacchii	0		Saimiri boliviensis	0		Acanthisitta chloris	0		Lutra lutra	0
												Cynocephalus volans	0					Phalacrocorax carbo	0		Antechinus flavipes	0		Hyaena hyaena	0					Cynocephalus volans	0		Peromyscus eremicus	0		Sceloporus undulatus	0		Dermochelys coriacea	0		Orcinus orca	0		Chaetura pelagica	0		Phacochoerus africanus	0
												Pelobates fuscus	0					Cariama cristata	0		Peromyscus californicus insignis	0		Neogale vison	0					Columba livia	0		Mesoplodon densirostris	0		Cervus elaphus	0		Lutra lutra	0		Melopsittacus undulatus	0		Colius striatus	0		Panthera uncia	0
												Passer domesticus	0					Dryobates pubescens	0		Spea bombifrons	0		Accipiter gentilis	0					Otolemur garnettii	0		Loxodonta africana	0		Protopterus annectens	0		Pteronotus mesoamericanus	0		Leptonychotes weddellii	0		Rhinopithecus roxellana	0		Budorcas taxicolor	0
												Nomascus leucogenys	0					Rousettus aegyptiacus	0		Misgurnus anguillicaudatus	0		Harpia harpyja	0					Cavia porcellus	0		Trichechus manatus latirostris	0		Phodopus roborovskii	0		Dunckerocampus dactyliophorus	0		Serinus canaria	0		Equus asinus	0		Chionomys nivalis	0
												Octodon degus	0					Miniopterus natalensis	0		Moschus berezovskii	0		Nycticebus coucang	0					Chrysochloris asiatica	0		Bos mutus	0		Indicator indicator	0		Solea solea	0		Mesitornis unicolor	0		Lonchura striata domestica	0		Tursiops truncatus	0
												Condylura cristata	0					Mirounga leonina	0		Solea solea	0		Sorex fumeus	0					Pteropus alecto	0		Camelus ferus	0		Ammospiza nelsoni	0		Limanda limanda	0		Camelus bactrianus	0		Trichechus manatus latirostris	0		Bubalus bubalis	0
												Alligator sinensis	0					Molothrus ater	0		Balaenoptera ricei	0		Pezoporus wallicus	0					Chelonia mydas	0		Mesitornis unicolor	0		Pongo abelii	0		Phycodurus eques	0		Marmota marmota marmota	0		Apteryx rowi	0		Myotis lucifugus	0
												Chrysochloris asiatica	0					Motacilla alba alba	0		Heteronotia binoei	0		Eubalaena glacialis	0					Eptesicus fuscus	0		Tinamus guttatus	0		Trichechus manatus latirostris	0		Osmerus eperlanus	0		Cebus imitator	0		Dromaius novaehollandiae	0		Carlito syrichta	0
												Eptesicus fuscus	0					Passer montanus	0		Cynocephalus volans	0		Rhineura floridana	0					Propithecus coquereli	0		Colobus angolensis palliatus	0		Chrysemys picta bellii	0		Candoia aspera	0		Manis javanica	0		Eumetopias jubatus	0		Eptesicus fuscus	0
												Pterocles gutturalis	0					Puma yagouaroundi	0		Galeopterus variegatus	0		Passer domesticus	0					Equus asinus	0		Aotus nancymaae	0		Acanthisitta chloris	0		Pseudophryne corroboree	0		Gavialis gangeticus	0		Chiroxiphia lanceolata	0		Microcebus murinus	0
												Rhinopithecus roxellana	0					Lagopus muta	0		Mandrillus leucophaeus	0		Jaculus jaculus	0					Coturnix japonica	0		Equus asinus	0		Serinus canaria	0		Xenopus tropicalis	0		Lonchura striata domestica	0		Hyaena hyaena	0		Dromaius novaehollandiae	0
												Cercocebus atys	0					Grus americana	0		Scleropages formosus	0		Melopsittacus undulatus	0					Neomonachus schauinslandi	0		Crocodylus porosus	0		Aptenodytes forsteri	0		Maylandia zebra	0		Desmodus rotundus	0		Cervus canadensis	0		Urocitellus parryii	0
												Marmota marmota marmota	0					Sorex fumeus	0		Castor canadensis	0		Chrysochloris asiatica	0					Eumetopias jubatus	0		Canis lupus dingo	0		Corvus cornix cornix	0		Leptonychotes weddellii	0		Pseudonaja textilis	0		Neogale vison	0		Globicephala melas	0
												Panthera pardus	0					Ammospiza caudacuta	0		Monopterus albus	0		Manacus vitellinus	0					Aquila chrysaetos chrysaetos	0		Ursus arctos	0		Mandrillus leucophaeus	0		Larimichthys crocea	0		Monodon monoceros	0		Marmota monax	0		Sapajus apella	0
												Pogona vitticeps	0					Dama dama	0		Mastacembelus armatus	0		Egretta garzetta	0					Strigops habroptila	0		Pantherophis guttatus	0		Gekko japonicus	0		Fundulus heteroclitus	0		Lacerta agilis	0		Lynx rufus	0		Lontra canadensis	0
												Enhydra lutris kenyoni	0					Lepus europaeus	0		Sander lucioperca	0		Fukomys damarensis	0					Tachyglossus aculeatus	0		Mirounga leonina	0		Castor canadensis	0		Austrofundulus limnaeus	0		Prionailurus bengalensis	0		Corvus hawaiiensis	0		Balaenoptera musculus	0
												Nothoprocta perdicaria	0					Pezoporus occidentalis	0		Anarrhichthys ocellatus	0		Pteropus vampyrus	0					Mauremys reevesii	0		Trichosurus vulpecula	0		Delphinapterus leucas	0		Gekko japonicus	0		Myiozetetes cayanensis	0		Haemorhous mexicanus	0		Oryx dammah	0
												Aythya fuligula	0					Cavia porcellus	0		Hippoglossus hippoglossus	0		Macaca nemestrina	0					Cervus canadensis	0		Choloepus didactylus	0		Dromaius novaehollandiae	0		Oncorhynchus mykiss	0		Gopherus flavomarginatus	0		Heteronotia binoei	0		Microtus oregoni	0
												Mirounga leonina	0					Capra hircus	0		Onychomys torridus	0		Protobothrops mucrosquamatus	0					Perognathus longimembris pacificus	0		Bufo bufo	0		Gopherus evgoodei	0		Pangasianodon hypophthalmus	0		Vidua chalybeata	0		Cinclus cinclus	0		Lemur catta	0
												Dermochelys coriacea	0					Vicugna pacos	0		Megalops cyprinoides	0		Castor canadensis	0					Ahaetulla prasina	0		Ochotona curzoniae	0		Globicephala melas	0		Marmota flaviventris	0		Falco biarmicus	0		Rhea pennata	0		Moschus berezovskii	0
												Oryx dammah	0					Lipotes vexillifer	0		Pteropus giganteus	0		Neophocaena asiaeorientalis asiaeorientalis	0					Diceros bicornis minor	0		Cervus canadensis	0		Onychomys torridus	0		Suricata suricatta	0		Ammospiza caudacuta	0		Pezoporus occidentalis	0		Kogia breviceps	0
												Protopterus annectens	0					Cuculus canorus	0		Chelmon rostratus	0		Bos indicus x Bos taurus	0					Neofelis nebulosa	0		Macaca thibetana thibetana	0		Falco rusticolus	0		Lynx canadensis	0		Mustela lutreola	0		Ursus maritimus	0		Cynocephalus volans	0
												Lemur catta	0					Rhinopithecus roxellana	0		Alosa alosa	0		Chiroxiphia lanceolata	0					Gavia stellata	0		Pteronotus mesoamericanus	0		Lemur catta	0		Morone saxatilis	0		Emys orbicularis	0		Tauraco erythrolophus	0		Pseudophryne corroboree	0
												Gopherus flavomarginatus	0					Fukomys damarensis	0		Carassius gibelio	0		Trichosurus vulpecula	0					Cinclus cinclus	0		Pseudophryne corroboree	0		Equus quagga	0		Syngnathus acus	0		Tauraco erythrolophus	0		Orcinus orca	0		Pan troglodytes	0
												Euleptes europaea	0					Sturnus vulgaris	0		Hemicordylus capensis	0		Puma yagouaroundi	0					Pezoporus occidentalis	0		Passer domesticus	0		Lutra lutra	0		Nematolebias whitei	0		Macaca nemestrina	0		Ochotona princeps	0		Oryctolagus cuniculus	0
												Haemorhous mexicanus	0					Eumetopias jubatus	0		Dunckerocampus dactyliophorus	0		Lagopus muta	0					Sus scrofa	0		Pan troglodytes	0		Perognathus longimembris pacificus	0		Coregonus clupeaformis	0		Apteryx mantelli mantelli	0		Coturnix japonica	0		Ceratotherium simum simum	0
												Delphinus delphis	0					Gopherus evgoodei	0		Hippopotamus amphibius kiboko	0		Apus apus	0					Oryctolagus cuniculus	0		Chrysochloris asiatica	0		Poecile atricapillus	0		Dromiciops gliroides	0		Panthera pardus	0		Cebus imitator	0		Ornithorhynchus anatinus	0
												Xenopus tropicalis	0					Corvus moneduloides	0		Chionomys nivalis	0		Indicator indicator	0					Ovis aries	0		Ursus maritimus	0		Delphinus delphis	0		Perognathus longimembris pacificus	0		Neomonachus schauinslandi	0		Manis javanica	0		Chlorocebus sabaeus	0
												Otolemur garnettii	0					Centrocercus urophasianus	0		Doryrhamphus excisus	0		Malurus melanocephalus	0					Odobenus rosmarus divergens	0		Rhinopithecus roxellana	0		Mesoplodon densirostris	0		Elephas maximus indicus	0		Nothoprocta perdicaria	0		Panthera pardus	0		Nannospalax galili	0
												Gorilla gorilla gorilla	0					Mustela nigripes	0		Kogia breviceps	0		Melospiza georgiana	0					Miniopterus natalensis	0		Rhinopithecus bieti	0		Passer domesticus	0		Pleuronectes platessa	0		Athene cunicularia	0		Physeter catodon	0		Pteropus vampyrus	0
												Ochotona princeps	0					Haemorhous mexicanus	0		Mesoplodon densirostris	0		Ammospiza caudacuta	0					Panthera pardus	0		Nanorana parkeri	0		Callithrix jacchus	0		Heteronotia binoei	0		Bos indicus x Bos taurus	0		Desmodus rotundus	0		Acinonyx jubatus	0
												Falco cherrug	0					Pseudopipra pipra	0		Pelmatolapia mariae	0		Anolis sagrei ordinatus	0					Bos indicus	0		Phascolarctos cinereus	0		Echinops telfairi	0		Syngnathus typhle	0		Marmota flaviventris	0		Athene cunicularia	0		Miniopterus natalensis	0
												Eurypyga helias	0								Anguilla rostrata	0		Lepus europaeus	0					Phascolarctos cinereus	0		Lonchura striata domestica	0		Capra hircus	0		Neopsephotus bourkii	0		Taeniopygia guttata	0		Sapajus apella	0		Hipposideros armiger	0
												Fukomys damarensis	0								Oreochromis niloticus	0		Prinia subflava	0					Globicephala melas	0		Bos indicus x Bos taurus	0		Orycteropus afer afer	0		Scomber scombrus	0		Phasianus colchicus	0		Mustela erminea	0		Pantherophis guttatus	0
												Acinonyx jubatus	0								Oryzias latipes	0		Sus scrofa	0					Lacerta agilis	0		Rhinolophus ferrumequinum	0		Tauraco erythrolophus	0		Nomascus leucogenys	0		Sapajus apella	0		Phoca vitulina	0		Artibeus jamaicensis	0
												Bos indicus x Bos taurus	0								Neolamprologus brichardi	0		Octodon degus	0					Balaenoptera musculus	0		Motacilla alba alba	0		Mesitornis unicolor	0		Oreochromis niloticus	0		Myotis myotis	0		Halichoerus grypus	0		Prionailurus bengalensis	0
												Hylobates moloch	0								Python bivittatus	0		Camelus ferus	0					Manis pentadactyla	0		Pteropus giganteus	0		Haliaeetus leucocephalus	0		Saimiri boliviensis	0		Cervus canadensis	0		Onychomys torridus	0		Marmota monax	0
												Sapajus apella	0								Carlito syrichta	0		Eurypyga helias	0					Gracilinanus agilis	0		Dromiciops gliroides	0		Acinonyx jubatus	0		Gorilla gorilla gorilla	0		Dromiciops gliroides	0		Choloepus didactylus	0		Lynx rufus	0
												Phoca vitulina	0								Marmota marmota marmota	0		Balearica regulorum gibbericeps	0					Mirounga angustirostris	0		Suncus etruscus	0		Canis lupus dingo	0		Heterocephalus glaber	0		Neogale vison	0		Corvus kubaryi	0		Macaca thibetana thibetana	0
												Mauremys reevesii	0								Nothobranchius furzeri	0		Lepidothrix coronata	0					Marmota monax	0		Budorcas taxicolor	0		Puma concolor	0		Chlorocebus sabaeus	0		Leopardus geoffroyi	0		Centrocercus urophasianus	0		Acomys russatus	0
												Prionailurus bengalensis	0								Bos indicus	0		Cyanistes caeruleus	0					Lutra lutra	0		Spea bombifrons	0		Molothrus ater	0		Equus asinus	0		Mirounga angustirostris	0		Dromiciops gliroides	0		Grus americana	0
												Lynx rufus	0								Eumetopias jubatus	0		Ursus arctos	0					Corvus hawaiiensis	0		Eublepharis macularius	0		Manis pentadactyla	0		Desmodus rotundus	0		Panthera uncia	0		Bufo gargarizans	0		Symphalangus syndactylus	0
												Myiozetetes cayanensis	0								Lynx canadensis	0		Grammomys surdaster	0					Accipiter gentilis	0		Symphalangus syndactylus	0		Hyaena hyaena	0		Neophocaena asiaeorientalis asiaeorientalis	0		Manacus candei	0		Gymnogyps californianus	0		Mustela lutreola	0
												Acomys russatus	0								Sparus aurata	0		Rhinolophus ferrumequinum	0					Gopherus flavomarginatus	0		Psammomys obesus	0		Elephas maximus indicus	0		Vombatus ursinus	0		Malaclemys terrapin pileata	0		Podarcis raffonei	0		Bos javanicus	0
												Tympanuchus pallidicinctus	0								Lontra canadensis	0		Lacerta agilis	0					Acomys russatus	0		Diceros bicornis minor	0		Peromyscus californicus insignis	0		Rhinolophus ferrumequinum	0		Pongo pygmaeus	0		Pongo pygmaeus	0		Equus caballus	0
												Pongo pygmaeus	0								Anguilla anguilla	0		Arvicanthis niloticus	0					Grus americana	0		Lagenorhynchus albirostris	0		Spea bombifrons	0		Scophthalmus maximus	0		Haemorhous mexicanus	0		Neofelis nebulosa	0		Nomascus leucogenys	0
												Neofelis nebulosa	0								Gasterosteus aculeatus	0		Oryx dammah	0					Oenanthe melanoleuca	0		Heteronotia binoei	0		Melozone crissalis	0		Myotis myotis	0		Dama dama	0		Gorilla gorilla gorilla	0		Capra hircus	0
												Myotis daubentonii	0								Bufo bufo	0		Centrocercus urophasianus	0					Chionomys nivalis	0		Ailuropoda melanoleuca	0		Symphalangus syndactylus	0		Salvelinus namaycush	0		Ceratotherium simum simum	0		Odobenus rosmarus divergens	0		Myotis brandtii	0
												Neopsephotus bourkii	0								Puma yagouaroundi	0		Cervus elaphus	0					Mustela nigripes	0		Capra hircus	0		Chionomys nivalis	0		Sceloporus undulatus	0		Balearica regulorum gibbericeps	0		Bubalus bubalis	0		Lipotes vexillifer	0
												Elgaria multicarinata webbii	0								Toxotes jaculatrix	0		Lynx rufus	0					Equus caballus	0		Tursiops truncatus	0		Neofelis nebulosa	0		Cervus elaphus	0		Corvus cornix cornix	0		Fulmarus glacialis	0		Equus przewalskii	0
												Emys orbicularis	0								Polyodon spathula	0		Gopherus flavomarginatus	0					Ailuropoda melanoleuca	0		Bubalus bubalis	0		Mustela lutreola	0		Solea senegalensis	0		Mandrillus leucophaeus	0		Egretta garzetta	0		Panthera pardus	0
												Ailuropoda melanoleuca	0								Phyllostomus hastatus	0		Moschus berezovskii	0					Octodon degus	0		Lipotes vexillifer	0		Pelobates fuscus	0		Phyllostomus hastatus	0		Ovis aries	0		Fukomys damarensis	0		Desmodus rotundus	0
												Anolis carolinensis	0								Mirounga angustirostris	0		Diceros bicornis minor	0					Myotis brandtii	0		Bison bison bison	0		Phalacrocorax carbo	0		Triplophysa rosa	0		Sarcophilus harrisii	0		Bos indicus x Bos taurus	0		Zalophus californianus	0
												Ceratotherium simum simum	0								Seriola aureovittata	0		Myotis daubentonii	0					Tupaia chinensis	0		Macaca nemestrina	0		Saimiri boliviensis	0		Mustela lutreola	0		Equus asinus	0		Falco peregrinus	0		Lynx canadensis	0
												Dasypus novemcinctus	0								Elgaria multicarinata webbii	0		Panthera onca	0					Camelus ferus	0		Delphinapterus leucas	0		Ficedula albicollis	0		Phyllopteryx taeniolatus	0		Parus major	0		Vombatus ursinus	0		Dromiciops gliroides	0
												Pseudopodoces humilis	0								Odobenus rosmarus divergens	0		Sarcophilus harrisii	0					Balaenoptera acutorostrata	0		Piliocolobus tephrosceles	0		Bos mutus	0		Lepus europaeus	0		Cyanistes caeruleus	0		Lynx canadensis	0		Suncus etruscus	0
												Myotis brandtii	0								Ochotona princeps	0		Ovis aries	0					Desmodus rotundus	0		Neopelma chrysocephalum	0		Chrysochloris asiatica	0		Rhea pennata	0		Urocitellus parryii	0		Chelonoidis abingdonii	0		Psammomys obesus	0
												Merops nubicus	0								Mustela putorius furo	0		Mustela putorius furo	0					Ursus arctos	0		Monodon monoceros	0		Dryobates pubescens	0		Equus caballus	0		Notechis scutatus	0		Pantherophis guttatus	0		Lepus europaeus	0
												Opisthocomus hoazin	0								Haplochromis burtoni	0		Tupaia chinensis	0					Hylobates moloch	0		Molothrus ater	0		Pteropus vampyrus	0		Condylura cristata	0		Corapipo altera	0		Oxyura jamaicensis	0		Gallus gallus	0
												Dipodomys ordii	0								Nannospalax galili	0		Leptonychotes weddellii	0					Sapajus apella	0		Talpa occidentalis	0		Coturnix japonica	0		Bos mutus	0		Neopelma chrysocephalum	0		Tachyglossus aculeatus	0
												Phascolarctos cinereus	0								Larimichthys crocea	0		Erinaceus europaeus	0					Molossus molossus	0		Hirundo rustica	0		Miniopterus natalensis	0		Propithecus coquereli	0		Vombatus ursinus	0		Passer montanus	0
												Terrapene triunguis	0								Clupea harengus	0		Nannospalax galili	0					Artibeus jamaicensis	0		Neogale vison	0		Enhydra lutris kenyoni	0		Clupea harengus	0		Rhinolophus ferrumequinum	0		Falco naumanni	0
												Empidonax traillii	0								Alligator mississippiensis	0		Leptosomus discolor	0					Dermochelys coriacea	0		Caretta caretta	0		Cyanistes caeruleus	0		Lepidothrix coronata	0		Pantherophis guttatus	0		Onychostruthus taczanowskii	0
												Eumetopias jubatus	0								Hipposideros armiger	0		Mesitornis unicolor	0					Pteropus giganteus	0		Nycticebus coucang	0		Terrapene triunguis	0		Oncorhynchus kisutch	0		Cygnus atratus	0		Lagopus muta	0
												Monodon monoceros	0								Enhydra lutris kenyoni	0		Cercocebus atys	0					Prionailurus viverrinus	0		Hyla sarda	0		Neophocaena asiaeorientalis asiaeorientalis	0		Amphiprion ocellaris	0		Falco naumanni	0		Apus apus	0
												Suricata suricatta	0								Pseudonaja textilis	0		Apteryx mantelli mantelli	0					Hippopotamus amphibius kiboko	0		Ammospiza caudacuta	0		Zalophus californianus	0		Urocitellus parryii	0		Marmota monax	0		Vidua chalybeata	0
												Lynx canadensis	0								Gopherus evgoodei	0		Pogona vitticeps	0					Kogia breviceps	0		Lepus europaeus	0		Onychostruthus taczanowskii	0		Erpetoichthys calabaricus	0		Grus americana	0		Pteronotus mesoamericanus	0
												Oxyura jamaicensis	0								Phoca vitulina	0		Odocoileus virginianus	0					Neopsephotus bourkii	0		Cynocephalus volans	0		Microtus oregoni	0		Archocentrus centrarchus	0		Diceros bicornis minor	0		Chionomys nivalis	0
												Hyaena hyaena	0								Molossus molossus	0		Numida meleagris	0					Chroicocephalus ridibundus	0		Elgaria multicarinata webbii	0		Corvus kubaryi	0		Geotrypetes seraphini	0		Balaenoptera ricei	0		Bos javanicus	0
												Bufo gargarizans	0								Artibeus jamaicensis	0		Urocitellus parryii	0					Pogoniulus pusillus	0		Zonotrichia leucophrys gambelii	0		Acomys russatus	0		Melopsittacus undulatus	0		Pelobates fuscus	0		Prinia subflava	0
												Perognathus longimembris pacificus	0								Dermochelys coriacea	0		Vombatus ursinus	0					Phalacrocorax carbo	0		Ovis aries	0		Nycticebus coucang	0		Hyaena hyaena	0		Zonotrichia leucophrys gambelii	0		Dasypus novemcinctus	0
												Panthera uncia	0								Equus quagga	0		Eumetopias jubatus	0					Emys orbicularis	0		Corapipo altera	0		Sorex fumeus	0		Phodopus roborovskii	0		Cavia porcellus	0		Anas platyrhynchos	0
												Budorcas taxicolor	0								Silurus meridionalis	0		Globicephala melas	0					Capra hircus	0		Mustela erminea	0		Diceros bicornis minor	0		Hippocampus zosterae	0		Chinchilla lanigera	0		Leptonychotes weddellii	0
												Pseudophryne corroboree	0								Perognathus longimembris pacificus	0		Molothrus ater	0					Bubalus bubalis	0		Euleptes europaea	0		Haemorhous mexicanus	0		Peromyscus californicus insignis	0		Columba livia	0		Nannospalax galili	0
												Gallus gallus	0								Panthera uncia	0		Hirundo rustica	0					Myotis davidii	0					Bos javanicus	0		Scomber japonicus	0		Ornithorhynchus anatinus	0		Pygoscelis adeliae	0
												Oryctolagus cuniculus	0								Ictalurus furcatus	0		Microtus oregoni	0					Python bivittatus	0					Bos taurus	0		Ictalurus furcatus	0		Oryctolagus cuniculus	0		Nipponia nippon	0
												Pan paniscus	0								Mustela lutreola	0		Suncus etruscus	0					Orycteropus afer afer	0					Jaculus jaculus	0		Symphalangus syndactylus	0		Equus przewalskii	0		Acinonyx jubatus	0
												Ovis aries	0								Labrus mixtus	0		Malaclemys terrapin pileata	0					Ursus maritimus	0					Pseudopodoces humilis	0		Hyla sarda	0		Haliaeetus albicilla	0		Theropithecus gelada	0
												Orcinus orca	0								Eleginops maclovinus	0		Grus americana	0					Dipodomys ordii	0					Pelodiscus sinensis	0		Neofelis nebulosa	0		Sturnus vulgaris	0		Lagenorhynchus obliquidens	0
												Odobenus rosmarus divergens	0								Bos taurus	0		Loxodonta africana	0					Parus major	0					Carlito syrichta	0		Delphinus delphis	0		Pteropus vampyrus	0		Trachypithecus francoisi	0
												Tupaia chinensis	0								Bubalus bubalis	0		Trichechus manatus latirostris	0					Odocoileus virginianus	0					Colius striatus	0		Lagenorhynchus albirostris	0		Suricata suricatta	0		Cygnus atratus	0
												Pteropus alecto	0								Pteropus alecto	0		Anas platyrhynchos	0					Delphinapterus leucas	0					Microcebus murinus	0		Pongo abelii	0		Corvus moneduloides	0		Hirundo rustica	0
												Equus przewalskii	0								Pteropus vampyrus	0		Chrysemys picta bellii	0					Puma concolor	0					Nanorana parkeri	0		Bubalus bubalis	0		Mustela erminea	0		Phacochoerus africanus	0
												Serinus canaria	0								Poecilia latipinna	0		Pygoscelis adeliae	0					Mastomys coucha	0					Ursus arctos	0		Alligator mississippiensis	0		Balaenoptera musculus	0		Accipiter gentilis	0
												Pygoscelis adeliae	0								Gekko japonicus	0		Cuculus canorus	0					Aythya fuligula	0					Marmota flaviventris	0		Cynoglossus semilaevis	0		Sturnira hondurensis	0		Macaca thibetana thibetana	0
												Struthio camelus australis	0								Protobothrops mucrosquamatus	0		Phaethon lepturus	0					Phoca vitulina	0					Physeter catodon	0		Antrostomus carolinensis	0		Onychostruthus taczanowskii	0		Budorcas taxicolor	0
												Equus asinus	0								Cebus imitator	0		Parus major	0					Rhinolophus ferrumequinum	0					Chiroxiphia lanceolata	0		Monopterus albus	0		Lagopus muta	0		Eptesicus fuscus	0
												Corapipo altera	0								Parambassis ranga	0		Piliocolobus tephrosceles	0					Hyaena hyaena	0					Pantherophis guttatus	0		Seriola dumerili	0		Nycticebus coucang	0		Grus americana	0
												Neopelma chrysocephalum	0								Perca flavescens	0		Callorhinus ursinus	0					Lemur catta	0					Pyrgilauda ruficollis	0		Sphaeramia orbicularis	0		Vidua macroura	0		Sorex fumeus	0
												Chelonoidis abingdonii	0								Globicephala melas	0		Lagenorhynchus obliquidens	0					Budorcas taxicolor	0					Neogale vison	0		Microcaecilia unicolor	0		Rissa tridactyla	0		Mustela lutreola	0
												Molossus molossus	0								Gymnodraco acuticeps	0		Hylobates moloch	0					Harpia harpyja	0					Varanus komodoensis	0		Gadus morhua	0		Pteronotus mesoamericanus	0		Lepus europaeus	0
												Gracilinanus agilis	0								Zootoca vivipara	0		Pantherophis guttatus	0					Hemicordylus capensis	0					Sphaerodactylus townsendi	0		Lontra canadensis	0		Moschus berezovskii	0		Cynocephalus volans	0
												Caretta caretta	0								Talpa occidentalis	0		Falco naumanni	0					Anolis carolinensis	0					Caretta caretta	0		Hippoglossus hippoglossus	0		Melospiza georgiana	0		Charadrius vociferus	0
												Nyctereutes procyonoides	0								Sceloporus undulatus	0		Leopardus geoffroyi	0					Bos taurus	0					Macaca thibetana thibetana	0		Sturnira hondurensis	0		Cynocephalus volans	0		Camelus bactrianus	0
												Rhineura floridana	0								Mugil cephalus	0		Sphaerodactylus townsendi	0					Gorilla gorilla gorilla	0					Apus apus	0		Oryx dammah	0		Capra hircus	0		Mandrillus leucophaeus	0
												Bos taurus	0								Phacochoerus africanus	0		Rissa tridactyla	0					Jaculus jaculus	0					Agelaius phoeniceus	0		Melanotaenia boesemani	0		Tupaia chinensis	0		Cyanistes caeruleus	0
												Monodelphis domestica	0								Budorcas taxicolor	0		Melozone crissalis	0					Erinaceus europaeus	0					Candoia aspera	0		Prionailurus viverrinus	0		Physeter catodon	0		Artibeus jamaicensis	0
												Meleagris gallopavo	0								Bombina bombina	0		Eublepharis macularius	0					Chaetura pelagica	0					Pseudophryne corroboree	0		Carassius gibelio	0		Pygoscelis adeliae	0		Ochotona curzoniae	0
												Anas platyrhynchos	0								Nyctereutes procyonoides	0		Psammomys obesus	0					Balearica regulorum gibbericeps	0					Pogoniulus pusillus	0		Hemicordylus capensis	0		Rousettus aegyptiacus	0		Sceloporus undulatus	0
												Ictidomys tridecemlineatus	0								Ahaetulla prasina	0		Chionomys nivalis	0					Mandrillus leucophaeus	0					Nomascus leucogenys	0		Pongo pygmaeus	0		Phascolarctos cinereus	0		Gracilinanus agilis	0
												Vicugna pacos	0								Diceros bicornis minor	0		Mustela nigripes	0					Alligator mississippiensis	0					Cavia porcellus	0		Hippopotamus amphibius kiboko	0		Canis lupus dingo	0		Panthera uncia	0
												Galeopterus variegatus	0								Panthera onca	0		Pseudopipra pipra	0					Meleagris gallopavo	0					Otolemur garnettii	0		Centropristis striata	0		Lagenorhynchus obliquidens	0		Manacus candei	0
												Mesitornis unicolor	0								Pseudophryne corroboree	0		Anolis carolinensis	0					Numida meleagris	0					Falco cherrug	0		Pelobates fuscus	0		Chelonoidis abingdonii	0		Myotis daubentonii	0
												Miniopterus natalensis	0								Pongo abelii	0		Orcinus orca	0					Enhydra lutris kenyoni	0					Alligator sinensis	0		Zonotrichia leucophrys gambelii	0		Callithrix jacchus	0		Neopsephotus bourkii	0
												Globicephala melas	0								Sus scrofa	0		Columba livia	0					Canis lupus dingo	0					Tupaia chinensis	0		Pseudopodoces humilis	0		Falco rusticolus	0		Pezoporus flaviventris	0
												Lacerta agilis	0								Maylandia zebra	0		Myotis brandtii	0					Vombatus ursinus	0					Rhinopithecus roxellana	0		Stegastes partitus	0		Macaca thibetana thibetana	0
												Trachemys scripta elegans	0								Balaenoptera acutorostrata	0		Pteropus alecto	0					Gopherus evgoodei	0					Thamnophis sirtalis	0		Acanthochromis polyacanthus	0		Gymnogyps californianus	0
												Bufo bufo	0								Anolis carolinensis	0		Equus przewalskii	0					Phacochoerus africanus	0					Panthera pardus	0		Oncorhynchus tshawytscha	0		Antechinus flavipes	0
												Cygnus olor	0								Bison bison bison	0		Galeopterus variegatus	0					Panthera uncia	0					Pogona vitticeps	0		Apteryx rowi	0		Harpia harpyja	0
												Microtus oregoni	0								Austrofundulus limnaeus	0		Phalacrocorax carbo	0					Elephas maximus indicus	0					Piliocolobus tephrosceles	0		Zalophus californianus	0		Symphalangus syndactylus	0
												Dipodomys spectabilis	0								Rousettus aegyptiacus	0		Struthio camelus australis	0					Dryobates pubescens	0					Eumetopias jubatus	0		Anarrhichthys ocellatus	0		Sorex fumeus	0
												Marmota monax	0								Paramormyrops kingsleyae	0		Tauraco erythrolophus	0					Psammomys obesus	0					Chelonoidis abingdonii	0		Thamnophis elegans	0		Panthera onca	0
												Elephas maximus indicus	0								Tachysurus fulvidraco	0		Colius striatus	0					Euleptes europaea	0					Trachypithecus francoisi	0		Periophthalmus magnuspinnatus	0		Melospiza melodia melodia	0
												Psammomys obesus	0								Bos indicus x Bos taurus	0		Cebus imitator	0					Peromyscus eremicus	0					Tursiops truncatus	0		Zootoca vivipara	0		Prinia subflava	0
												Hyla sarda	0								Gouania willdenowi	0		Phascolarctos cinereus	0					Panthera onca	0					Bufo gargarizans	0		Carcharodon carcharias	0		Gallus gallus	0
												Diceros bicornis minor	0								Denticeps clupeoides	0		Nothoprocta perdicaria	0					Elgaria multicarinata webbii	0					Panthera uncia	0		Puntigrus tetrazona	0
												Balaenoptera ricei	0								Mirounga leonina	0		Chelonoidis abingdonii	0					Candoia aspera	0					Harpia harpyja	0		Protopterus annectens	0
												Lagenorhynchus albirostris	0								Morone saxatilis	0		Catharus ustulatus	0					Leptonychotes weddellii	0					Nyctereutes procyonoides	0		Girardinichthys multiradiatus	0
												Eubalaena glacialis	0								Varanus komodoensis	0		Zootoca vivipara	0					Aptenodytes forsteri	0					Moschus berezovskii	0		Accipiter gentilis	0
												Sarcophilus harrisii	0								Scatophagus argus	0		Onychomys torridus	0					Camelus bactrianus	0					Melospiza georgiana	0		Gopherus flavomarginatus	0
												Mustela putorius furo	0								Syngnathus scovelli	0		Artibeus jamaicensis	0					Rousettus aegyptiacus	0					Heteronotia binoei	0		Budorcas taxicolor	0
												Myotis davidii	0								Dicentrarchus labrax	0		Choloepus didactylus	0					Apteryx rowi	0					Neopsephotus bourkii	0		Eublepharis macularius	0
												Orycteropus afer afer	0								Pteronotus mesoamericanus	0		Myiozetetes cayanensis	0					Monodon monoceros	0					Sarcophilus harrisii	0		Lampris incognitus	0
												Camelus bactrianus	0								Bubalus kerabau	0		Acomys russatus	0					Anser cygnoides	0					Ovis aries	0		Pseudoliparis swirei	0
												Colobus angolensis palliatus	0								Eubalaena glacialis	0		Pezoporus flaviventris	0					Suncus etruscus	0					Octodon degus	0		Oenanthe melanoleuca	0
												Aotus nancymaae	0								Bos javanicus	0		Pezoporus occidentalis	0					Indicator indicator	0					Geospiza fortis	0		Myotis daubentonii	0
												Castor canadensis	0								Phycodurus eques	0		Elgaria multicarinata webbii	0					Sorex fumeus	0					Myotis brandtii	0		Anolis sagrei ordinatus	0
												Odocoileus virginianus	0								Candoia aspera	0		Monodelphis domestica	0					Balaenoptera ricei	0					Myotis lucifugus	0		Entelurus aequoreus	0
												Lonchura striata domestica	0								Saimiri boliviensis	0		Pseudopodoces humilis	0					Lagenorhynchus albirostris	0					Camelus ferus	0		Monodelphis domestica	0
												Neomonachus schauinslandi	0								Bos mutus	0		Bos mutus	0											Chlorocebus sabaeus	0		Octodon degus	0
												Desmodus rotundus	0								Tupaia chinensis	0		Physeter catodon	0											Nannospalax galili	0		Balaenoptera acutorostrata	0
												Theropithecus gelada	0								Elephantulus edwardii	0		Lipotes vexillifer	0											Lynx canadensis	0		Bison bison bison	0
												Canis lupus dingo	0								Astyanax mexicanus	0		Merops nubicus	0											Camarhynchus parvulus	0		Sturnus vulgaris	0
												Phasianus colchicus	0								Pygocentrus nattereri	0		Fulmarus glacialis	0											Hylobates moloch	0		Hipposideros armiger	0
												Cygnus atratus	0								Rhinopithecus bieti	0		Manis javanica	0											Thamnophis elegans	0		Rhincodon typus	0
												Rana temporaria	0								Lates calcarifer	0		Rhinopithecus bieti	0											Lontra canadensis	0		Pogona vitticeps	0
												Dromiciops gliroides	0								Hippocampus comes	0		Gavialis gangeticus	0											Amblyraja radiata	0		Enhydra lutris kenyoni	0
												Phodopus roborovskii	0								Boleophthalmus pectinirostris	0		Neopelma chrysocephalum	0											Sturnira hondurensis	0		Phyllostomus discolor	0
												Manacus candei	0								Acanthochromis polyacanthus	0		Pipra filicauda	0											Artibeus jamaicensis	0		Salarias fasciatus	0
												Antechinus flavipes	0								Carassius auratus	0		Aquila chrysaetos chrysaetos	0											Budorcas taxicolor	0		Arvicanthis niloticus	0
												Pezoporus wallicus	0								Acinonyx jubatus	0		Thamnophis elegans	0											Bombina bombina	0		Etheostoma cragini	0
												Heteronotia binoei	0								Marmota flaviventris	0		Oxyura jamaicensis	0											Malaclemys terrapin pileata	0		Mirounga leonina	0
												Halichoerus grypus	0								Thalassophryne amazonica	0		Gracilinanus agilis	0											Hippopotamus amphibius kiboko	0		Hippoglossus stenolepis	0
												Pipistrellus kuhlii	0								Acanthopagrus latus	0		Phyllostomus hastatus	0											Cinclus cinclus	0		Colossoma macropomum	0
												Ochotona curzoniae	0								Crotalus tigris	0		Vidua chalybeata	0											Equus caballus	0		Choloepus didactylus	0
												Centrocercus urophasianus	0								Pimephales promelas	0		Falco biarmicus	0											Ornithorhynchus anatinus	0		Mauremys reevesii	0
												Kogia breviceps	0								Dromiciops gliroides	0		Ammospiza nelsoni	0											Taeniopygia guttata	0		Epinephelus moara	0
												Lepus europaeus	0								Acomys russatus	0		Chroicocephalus ridibundus	0											Loxodonta africana	0		Misgurnus anguillicaudatus	0
																					Pongo pygmaeus	0		Emys orbicularis	0											Chinchilla lanigera	0		Rhinichthys klamathensis goyatoka	0
																					Poeciliopsis prolifica	0		Bos taurus	0											Balaenoptera acutorostrata	0		Mobula hypostoma	0
																					Trichomycterus rosablanca	0		Pongo abelii	0											Lipotes vexillifer	0		Gallus gallus	0
																					Pan troglodytes	0		Nomascus leucogenys	0											Galeopterus variegatus	0		Orcinus orca	0
																					Equus caballus	0		Odobenus rosmarus divergens	0											Colobus angolensis palliatus	0		Echinops telfairi	0
																					Loxodonta africana	0		Ceratotherium simum simum	0											Calidris pugnax	0		Tupaia chinensis	0
																					Pan paniscus	0		Ochotona princeps	0											Empidonax traillii	0		Chrysochloris asiatica	0
																					Physeter catodon	0		Geospiza fortis	0											Phoca vitulina	0		Equus przewalskii	0
																					Stegastes partitus	0		Bison bison bison	0											Phocoena sinus	0		Galeopterus variegatus	0
																					Pangasianodon hypophthalmus	0		Camelus bactrianus	0											Rhinolophus ferrumequinum	0		Lates calcarifer	0
																					Monodon monoceros	0		Aotus nancymaae	0											Zootoca vivipara	0		Odocoileus virginianus	0
																					Hylobates moloch	0		Dromaius novaehollandiae	0											Oxyura jamaicensis	0		Salvelinus alpinus	0
																					Lacerta agilis	0		Falco rusticolus	0											Crotalus tigris	0		Mastacembelus armatus	0
																					Myotis myotis	0		Dipodomys spectabilis	0											Ochotona curzoniae	0		Anabas testudineus	0
																					Pipistrellus kuhlii	0		Mauremys mutica	0											Mauremys mutica	0		Neopelma chrysocephalum	0
																					Mauremys reevesii	0		Equus quagga	0											Phyllostomus hastatus	0		Podarcis muralis	0
																					Cervus canadensis	0		Perognathus longimembris pacificus	0											Lynx rufus	0		Camarhynchus parvulus	0
																					Thunnus albacares	0		Peromyscus californicus insignis	0											Phacochoerus africanus	0		Lacerta agilis	0
																					Mauremys mutica	0		Agelaius phoeniceus	0											Bubalus kerabau	0		Balaenoptera musculus	0
																					Micropterus dolomieu	0		Oenanthe melanoleuca	0											Myotis daubentonii	0		Scyliorhinus canicula	0
																					Prionailurus viverrinus	0		Neofelis nebulosa	0											Orcinus orca	0		Simochromis diagramma	0
																					Elephas maximus indicus	0		Poecile atricapillus	0											Ceratotherium simum simum	0		Gasterosteus aculeatus	0
																					Macaca thibetana thibetana	0		Kogia breviceps	0											Leptonychotes weddellii	0		Microtus oregoni	0
																					Takifugu flavidus	0		Melospiza melodia melodia	0											Elephantulus edwardii	0		Neogale vison	0
																					Anolis sagrei ordinatus	0		Callithrix jacchus	0											Corvus brachyrhynchos	0		Panthera uncia	0
																					Entelurus aequoreus	0		Taeniopygia guttata	0											Nipponia nippon	0		Bos javanicus	0
																					Lepus europaeus	0		Condylura cristata	0											Dipodomys ordii	0		Pan paniscus	0
																					Otolemur garnettii	0		Ictidomys tridecemlineatus	0											Sturnus vulgaris	0		Pundamilia nyererei	0
																					Trichechus manatus latirostris	0		Chelonia mydas	0											Bos indicus	0		Poecilia reticulata	0
																					Chrysemys picta bellii	0		Haliaeetus leucocephalus	0											Odocoileus virginianus	0		Mandrillus leucophaeus	0
																					Chinchilla lanigera	0		Mandrillus leucophaeus	0											Theropithecus gelada	0		Rhinopithecus bieti	0
																					Vicugna pacos	0		Miniopterus natalensis	0											Rhinatrema bivittatum	0		Bos indicus	0
																					Myotis davidii	0		Bos indicus	0											Phasianus colchicus	0		Cottoperca gobio	0
																					Aotus nancymaae	0		Desmodus rotundus	0											Tyto alba	0		Taeniopygia guttata	0
																					Equus asinus	0		Canis lupus dingo	0											Mirounga leonina	0		Oreochromis aureus	0
																					Manis javanica	0		Sapajus apella	0											Pteropus giganteus	0		Molossus molossus	0
																					Panthera pardus	0		Lontra canadensis	0											Dipodomys spectabilis	0		Toxotes jaculatrix	0
																					Ursus arctos	0		Trachemys scripta elegans	0											Suncus etruscus	0		Vulpes lagopus	0
																					Arvicanthis niloticus	0		Pteropus giganteus	0											Hemicordylus capensis	0		Prionailurus bengalensis	0
																					Scophthalmus maximus	0		Cygnus olor	0											Oenanthe melanoleuca	0		Siniperca chuatsi	0
																					Balaenoptera musculus	0		Varanus komodoensis	0											Rhea pennata	0		Mauremys mutica	0
																					Pungitius pungitius	0		Lemur catta	0														Stegostoma tigrinum	0
																					Vulpes lagopus	0		Corvus hawaiiensis	0														Poeciliopsis prolifica	0
																					Eublepharis macularius	0		Pogoniulus pusillus	0														Salvelinus fontinalis	0
																					Triplophysa rosa	0		Pan troglodytes	0														Euleptes europaea	0
																					Hemibagrus wyckioides	0		Haliaeetus albicilla	0														Malurus melanocephalus	0
																					Centropristis striata	0		Tyto alba	0														Ahaetulla prasina	0
																					Delphinus delphis	0																	Pezoporus occidentalis	0
																					Engraulis encrasicolus	0																	Eptesicus fuscus	0
																					Xenopus tropicalis	0																	Cuculus canorus	0
																					Ailuropoda melanoleuca	0																	Macaca nemestrina	0
																					Sarcophilus harrisii	0																	Anser cygnoides	0
																					Orcinus orca	0																	Nothobranchius furzeri	0
																					Dasypus novemcinctus	0																	Nanorana parkeri	0
																					Chrysochloris asiatica	0																	Xiphophorus couchianus	0
																					Colobus angolensis palliatus	0																	Phoca vitulina	0
																					Kryptolebias marmoratus	0																	Notolabrus celidotus	0
																					Paralichthys olivaceus	0																	Oxyura jamaicensis	0
																					Labrus bergylta	0																	Halichoerus grypus	0
																					Gadus morhua	0																	Acanthopagrus latus	0
																					Pantherophis guttatus	0																	Chelmon rostratus	0
																					Halichoerus grypus	0																	Bufo gargarizans	0
																					Nematolebias whitei	0																	Varanus komodoensis	0
																					Xiphias gladius	0																	Epinephelus fuscoguttatus	0
																					Ochotona curzoniae	0																	Macaca thibetana thibetana	0
																					Alosa sapidissima	0																	Moschus berezovskii	0
																					Gambusia affinis	0																	Takifugu flavidus	0
																					Lutra lutra	0																	Chionomys nivalis	0
																					Phodopus roborovskii	0																	Kogia breviceps	0
																					Synchiropus splendidus	0																	Panthera onca	0
																					Rhinichthys klamathensis goyatoka	0																	Neoarius graeffei	0
																					Peromyscus eremicus	0																	Labrus mixtus	0
																					Limanda limanda	0																	Otolemur garnettii	0
																					Condylura cristata	0																	Ochotona princeps	0
																					Heterocephalus glaber	0																	Poecilia formosa	0
																					Leptonychotes weddellii	0																	Ursus maritimus	0
																					Equus przewalskii	0																	Esox lucius	0
																					Ursus maritimus	0																	Aotus nancymaae	0
																					Rhinopithecus roxellana	0																	Sinocyclocheilus grahami	0
																					Fukomys damarensis	0																	Manis javanica	0
																					Macaca nemestrina	0																	Oryzias melastigma	0
																					Cyprinodon variegatus	0																	Sander lucioperca	0
																					Seriola lalandi dorsalis	0																	Pseudochaenichthys georgianus	0
																					Lagenorhynchus obliquidens	0																	Artibeus jamaicensis	0
																					Oreochromis aureus	0																	Polypterus senegalus	0
																					Sapajus apella	0																	Lemur catta	0
																					Xiphophorus hellerii	0																	Silurus meridionalis	0
																					Tachyglossus aculeatus	0																	Spea bombifrons	0
																					Rana temporaria	0																	Bombina bombina	0
																					Puntigrus tetrazona	0																	Grus americana	0
																					Cervus elaphus	0																	Nyctereutes procyonoides	0
																					Suncus etruscus	0																	Bubalus kerabau	0
																					Euleptes europaea	0																	Pezoporus wallicus	0
																					Platichthys flesus	0																	Diceros bicornis minor	0
																					Scomber scombrus	0																	Tachysurus vachellii	0
																					Sardina pilchardus	0																	Emys orbicularis	0
																					Poecilia formosa	0																	Pelodiscus sinensis	0
																					Fundulus heteroclitus	0																	Elephantulus edwardii	0
																					Astatotilapia calliptera	0																	Acanthisitta chloris	0
																					Phyllostomus discolor	0																	Microcebus murinus	0
																					Cyclopterus lumpus	0																	Apteryx mantelli mantelli	0
																					Manis pentadactyla	0																	Salmo salar	0
																					Cheilinus undulatus	0																	Pygocentrus nattereri	0
																					Pleuronectes platessa	0																	Delphinapterus leucas	0
																					Clarias gariepinus	0																	Terrapene triunguis	0
																					Dama dama	0																	Grammomys surdaster	0
																																							Trachypithecus francoisi	0
																																							Pantherophis guttatus	0
																																							Pipistrellus kuhlii	0
																																							Pungitius pungitius	0
																																							Micropterus salmoides	0
																																							Plectropomus leopardus	0
																																							Phacochoerus africanus	0
																																							Ctenopharyngodon idella	0
																																							Clarias gariepinus	0
																																							Nycticebus coucang	0
																																							Leucoraja erinacea	0
																																							Gadus chalcogrammus	0
																																							Rhineura floridana	0
																																							Cynocephalus volans	0
																																							Pan troglodytes	0
																																							Capra hircus	0
																																							Xiphophorus maculatus	0
																																							Haplochromis burtoni	0
																																							Vicugna pacos	0
																																							Cercocebus atys	0
																																							Thamnophis sirtalis	0
																																							Protobothrops mucrosquamatus	0
																																							Phascolarctos cinereus	0
																																							Paramormyrops kingsleyae	0
																																							Astatotilapia calliptera	0
																																							Perca flavescens	0
																																							Denticeps clupeoides	0
																																							Mastomys coucha	0
																																							Sebastes umbrosus	0
																																							Xiphias gladius	0
																																							Mugil cephalus	0
																																							Sphaerodactylus townsendi	0
																																							Brienomyrus brachyistius	0
																																							Podarcis raffonei	0
																																							Psammomys obesus	0
																																							Triplophysa dalaica	0
																																							Conger conger	0
																																							Trichomycterus rosablanca	0
																																							Dromaius novaehollandiae	0
																																							Callithrix jacchus	0
																																							Oryzias latipes	0
																																							Trichechus manatus latirostris	0
																																							Chrysemys picta bellii	0
																																							Chelonia mydas	0
																																							Haliaeetus leucocephalus	0
																																							Fukomys damarensis	0
																																							Poecilia latipinna	0
																																							Piliocolobus tephrosceles	0
																																							Ursus arctos	0
																																							Lagenorhynchus obliquidens	0
																																							Echeneis naucrates	0
																																							Cyclopterus lumpus	0
																																							Rana temporaria	0
																																							Alosa sapidissima	0
																																							Chiloscyllium plagiosum	0
																																							Gambusia affinis	0
																																							Syngnathus scovelli	0
																																							Synchiropus splendidus	0
																																							Malaclemys terrapin pileata	0
																																							Danio aesculapii	0
																																							Corythoichthys intestinalis	0
																																							Platichthys flesus	0
																																							Sardina pilchardus	0
																																							Bos taurus	0
																																							Lepisosteus oculatus	0
																																							Lipotes vexillifer	0
																																							Scleropages formosus	0
																																							Thunnus maccoyii	0
																																							Cervus canadensis	0
																																							Hemibagrus wyckioides	0

## Sheet: Repeat - near final table
ABO			GYPA			GYPB			GYPE			A4GALT			RHD			RHCE			BCAM			KEL			FUT3			ACKR1			SLC14A1			SLC4A1			ACHE			XG			CD99			ERMAP
Macaca fascicularis	1		Papio anubis	1		Homo sapiens	1		Homo sapiens	1		Cricetulus griseus	1		Homo sapiens	1		Sorex araneus	1		Sciurus carolinensis	1		Rattus rattus	1		Homo sapiens	1		Meles meles	1		Papio anubis	1		Mus pahari	1		Microtus ochrogaster	1		Felis catus	1		Panthera leo	1		Peromyscus maniculatus bairdii	1
Cricetulus griseus	1		Peromyscus leucopus	1								Microtus ochrogaster	1					Rattus rattus	1		Mus musculus	1		Ursus americanus	1					Arvicola amphibius	1		Mus musculus	1		Canis lupus familiaris	1		Myodes glareolus	1		Microtus ochrogaster	1		Panthera tigris	1		Rattus rattus	1
Myodes glareolus	1		Camelus dromedarius	1								Meles meles	1					Arvicola amphibius	1		Panthera tigris	1		Mus musculus	1					Homo sapiens	1		Microtus ochrogaster	1		Microtus ochrogaster	1		Cricetulus griseus	1		Canis lupus familiaris	1		Sciurus carolinensis	1		Apodemus sylvaticus	1
Homo sapiens	1		Myodes glareolus	1								Apodemus sylvaticus	1					Microtus ochrogaster	1		Panthera leo	1		Papio anubis	1					Rattus norvegicus	1		Myodes glareolus	1		Panthera tigris	1		Peromyscus leucopus	1		Macaca fascicularis	1		Macaca mulatta	1		Mesocricetus auratus	1
Macaca mulatta	1		Microtus ochrogaster	1								Sorex araneus	1					Peromyscus leucopus	1		Mus caroli	1		Peromyscus maniculatus bairdii	1					Mus caroli	1		Arvicola amphibius	1		Peromyscus leucopus	1		Sciurus carolinensis	1		Homo sapiens	1		Vulpes vulpes	1		Microtus ochrogaster	1
Papio anubis	1		Mesocricetus auratus	1								Microtus fortis	1					Panthera tigris	1		Sorex araneus	1		Macaca mulatta	1					Mesocricetus auratus	1		Peromyscus maniculatus bairdii	1		Mesocricetus auratus	1		Apodemus sylvaticus	1		Meriones unguiculatus	1		Microtus ochrogaster	1		Peromyscus leucopus	1
Vulpes vulpes	1		Meriones unguiculatus	1								Vulpes vulpes	1					Canis lupus familiaris	1		Rattus rattus	1		Canis lupus familiaris	1					Peromyscus maniculatus bairdii	1		Camelus dromedarius	1		Rattus rattus	1		Mesocricetus auratus	1		Ursus americanus	1		Ursus americanus	1		Meles meles	1
Mus musculus	1		Panthera leo	1								Panthera leo	1					Microtus fortis	1		Arvicola amphibius	1		Microtus fortis	1					Rattus rattus	1		Vulpes vulpes	1		Panthera leo	1		Peromyscus maniculatus bairdii	1		Vulpes vulpes	1		Cricetulus griseus	1		Mus musculus	1
Rattus norvegicus	1		Sciurus carolinensis	1								Panthera tigris	1					Mesocricetus auratus	1		Felis catus	1		Homo sapiens	1					Myodes glareolus	1		Homo sapiens	1		Meles meles	1		Felis catus	1		Microtus fortis	1		Felis catus	1		Canis lupus familiaris	1
Microtus ochrogaster	1		Microtus fortis	1								Meriones unguiculatus	1					Mus caroli	1		Mus pahari	1		Mus caroli	1					Cricetulus griseus	1		Meriones unguiculatus	1		Myodes glareolus	1		Camelus dromedarius	1		Panthera tigris	1		Canis lupus familiaris	1		Macaca fascicularis	1
Peromyscus maniculatus bairdii	1		Macaca mulatta	1								Rattus rattus	1					Peromyscus maniculatus bairdii	1		Microtus fortis	1		Peromyscus leucopus	1					Canis lupus familiaris	1		Rattus norvegicus	1		Felis catus	1		Arvicola amphibius	1		Meles meles	1		Mus caroli	1		Vulpes vulpes	1
Camelus dromedarius	1		Rattus norvegicus	1								Rattus norvegicus	1					Meriones unguiculatus	1		Canis lupus familiaris	1		Mesocricetus auratus	1					Panthera tigris	1		Macaca fascicularis	1		Peromyscus maniculatus bairdii	1		Rattus rattus	1		Mesocricetus auratus	1		Peromyscus leucopus	1		Panthera leo	1
Mus caroli	1		Peromyscus maniculatus bairdii	1								Papio anubis	1					Vulpes vulpes	1		Peromyscus leucopus	1		Arvicola amphibius	1					Mus pahari	1		Canis lupus familiaris	1		Mus caroli	1		Panthera leo	1		Sorex araneus	1		Camelus dromedarius	1		Ursus americanus	1
Canis lupus familiaris	1		Panthera tigris	1								Mus caroli	1					Homo sapiens	1		Cricetulus griseus	1		Panthera leo	1					Peromyscus leucopus	1		Mus caroli	1		Vulpes vulpes	1		Ursus americanus	1		Macaca mulatta	1		Macaca fascicularis	1		Papio anubis	1
Mus pahari	1		Felis catus	1								Arvicola amphibius	1								Papio anubis	1		Meles meles	1					Sciurus carolinensis	1		Mus pahari	1		Mus musculus	1		Canis lupus familiaris	1		Panthera leo	1		Microtus fortis	1		Mus pahari	1
Rattus rattus	1		Arvicola amphibius	1								Myodes glareolus	1								Myodes glareolus	1		Cricetulus griseus	1					Apodemus sylvaticus	1		Peromyscus leucopus	1		Macaca fascicularis	1		Vulpes vulpes	1		Sciurus carolinensis	1		Sorex araneus	1		Sciurus carolinensis	1
			Sorex araneus	1								Homo sapiens	1								Camelus dromedarius	1		Macaca fascicularis	1					Sorex araneus	1		Microtus fortis	1		Papio anubis	1		Meles meles	1		Arvicola amphibius	1		Meriones unguiculatus	1		Rattus norvegicus	1
			Homo sapiens	1								Canis lupus familiaris	1								Meles meles	1		Mus pahari	1					Macaca fascicularis	1		Rattus rattus	1		Rattus norvegicus	1		Macaca mulatta	1		Camelus dromedarius	1		Arvicola amphibius	1		Cricetulus griseus	1
			Macaca fascicularis	1								Camelus dromedarius	1								Ursus americanus	1		Vulpes vulpes	1					Microtus fortis	1		Apodemus sylvaticus	1		Sorex araneus	1		Macaca fascicularis	1					Mesocricetus auratus	1		Sorex araneus	1
			Mus caroli	1								Mus musculus	1								Microtus ochrogaster	1		Apodemus sylvaticus	1					Felis catus	1		Felis catus	1		Ursus americanus	1		Meriones unguiculatus	1					Homo sapiens	1		Panthera tigris	1
			Mus pahari	1								Macaca fascicularis	1								Meriones unguiculatus	1		Sorex araneus	1					Panthera leo	1		Sciurus carolinensis	1		Meriones unguiculatus	1		Papio anubis	1								Camelus dromedarius	1
			Apodemus sylvaticus	1								Felis catus	1								Mesocricetus auratus	1		Microtus ochrogaster	1					Papio anubis	1		Macaca mulatta	1		Apodemus sylvaticus	1		Panthera tigris	1								Arvicola amphibius	1
												Mesocricetus auratus	1								Macaca fascicularis	1		Panthera tigris	1					Vulpes vulpes	1					Camelus dromedarius	1		Mus caroli	1								Felis catus	1
												Peromyscus leucopus	1								Vulpes vulpes	1		Camelus dromedarius	1					Ursus americanus	1					Microtus fortis	1		Microtus fortis	1								Mus caroli	1
												Macaca mulatta	1								Macaca mulatta	1		Meriones unguiculatus	1					Microtus ochrogaster	1					Cricetulus griseus	1		Rattus norvegicus	1								Meriones unguiculatus	1
												Ursus americanus	1								Peromyscus maniculatus bairdii	1		Sciurus carolinensis	1					Mus musculus	1					Arvicola amphibius	1		Mus pahari	1								Myodes glareolus	1
												Sciurus carolinensis	1								Homo sapiens	1		Rattus norvegicus	1					Macaca mulatta	1					Homo sapiens	1		Mus musculus	1								Macaca mulatta	1
												Peromyscus maniculatus bairdii	1								Apodemus sylvaticus	1		Felis catus	1					Camelus dromedarius	1					Macaca mulatta	1		Homo sapiens	1								Homo sapiens	1
												Mus pahari	1								Rattus norvegicus	1								Meriones unguiculatus	1					Sciurus carolinensis	1		Sorex araneus	1								Microtus fortis	1
				ABO	GYPA	GYPB	GYPE	A4GALT	RHD	RHCE	BCAM	KEL	FUT3	ACKR1	SLC14A1	SLC4A1	ACHE	XG	CD99	ERMAP	ART4	AQP1	ICAM4	C4A	C4B	FUT1	FUT2	XK	GYPC	CD55	CR1	CD44	BSG	CD151	SEMA7A	GCNT2	B3GALNT1	AQP3	RHAG	GBGT1	ABCG2	ABCB6	SMIM1	CD59	SLC29A1	PRNP	B4GALNT2	SLC44A2	ABCC4
			Apodemus sylvaticus	#N/A	1	#N/A	#N/A	1	#N/A	#N/A	1	1	#N/A	1	1	1	1	#N/A	#N/A	1	#N/A	1	1	1	#N/A	1	#N/A	1	1	1	#N/A	1	1	1	1	1	1	1	1	1	#N/A	1	1	1	1	1	1	1	1
			Arvicola amphibius	#N/A	1	#N/A	#N/A	1	#N/A	1	1	1	#N/A	1	1	1	1	1	1	1	1	1	1	#N/A	#N/A	1	1	1	1	1	#N/A	1	1	1	1	1	1	1	1	1	#N/A	1	1	1	1	1	1	1	1
			Camelus dromedarius	1	1	#N/A	#N/A	1	#N/A	#N/A	1	1	#N/A	1	1	1	1	1	1	1	1	1	1	#N/A	#N/A	1	1	1	1	1	#N/A	1	1	1	1	1	1	1	1	1	1	1	1	1	1	1	1	1	1
			Canis lupus familiaris	1	#N/A	#N/A	#N/A	1	#N/A	1	1	1	#N/A	1	1	1	1	1	1	1	1	1	#N/A	#N/A	#N/A	1	1	1	1	1	#N/A	1	1	1	1	1	1	1	1	1	1	1	1	1	1	1	1	1	1
			Cricetulus griseus	1	#N/A	#N/A	#N/A	1	#N/A	#N/A	1	1	#N/A	1	#N/A	1	1	#N/A	1	1	1	1	1	1	#N/A	1	1	1	1	1	#N/A	1	1	1	1	#N/A	1	1	1	1	1	1	1	1	#N/A	1	1	1	1
			Felis catus	#N/A	1	#N/A	#N/A	1	#N/A	#N/A	1	1	#N/A	1	1	1	1	1	1	1	1	1	1	#N/A	#N/A	1	1	1	1	1	#N/A	1	1	1	1	1	1	1	1	1	1	1	1	1	1	1	1	1	1
			Homo sapiens	1	1	1	1	1	1	1	1	1	1	1	1	1	1	1	1	1	1	1	1	1	1	1	1	1	1	1	1	1	1	1	1	1	1	1	1	1	1	1	1	1	1	1	1	1	1
			Macaca fascicularis	1	1	#N/A	#N/A	1	#N/A	#N/A	1	1	#N/A	1	1	1	1	1	1	1	1	1	1	1	#N/A	1	#N/A	1	1	1	1	1	1	1	1	1	1	1	1	1	1	1	1	1	1	1	1	1	1
			Macaca mulatta	1	1	#N/A	#N/A	1	#N/A	#N/A	1	1	#N/A	1	1	1	1	1	1	1	1	1	1	#N/A	#N/A	1	#N/A	1	1	1	1	1	1	1	1	1	1	1	1	1	1	1	1	1	1	1	1	1	1
			Meles meles	#N/A	#N/A	#N/A	#N/A	1	#N/A	#N/A	1	1	#N/A	1	#N/A	1	1	1	#N/A	1	1	1	1	#N/A	#N/A	1	#N/A	1	1	1	1	1	1	1	1	#N/A	1	1	1	1	1	1	1	1	1	1	1	1	1
			Meriones unguiculatus	#N/A	1	#N/A	#N/A	1	#N/A	1	1	1	#N/A	1	1	1	1	1	1	1	1	1	1	#N/A	#N/A	1	#N/A	1	1	1	#N/A	1	1	1	1	1	1	1	1	1	1	1	1	1	1	1	1	1	1
			Mesocricetus auratus	#N/A	1	#N/A	#N/A	1	#N/A	1	1	1	#N/A	1	#N/A	1	1	1	1	1	1	1	#N/A	1	#N/A	1	1	1	1	1	#N/A	1	1	1	1	1	1	1	1	1	#N/A	1	1	1	1	1	1	1	1
			Microtus fortis	#N/A	1	#N/A	#N/A	1	#N/A	1	1	1	#N/A	1	1	1	1	1	1	1	1	1	1	#N/A	#N/A	1	#N/A	1	1	1	#N/A	1	1	1	1	1	1	1	1	1	#N/A	1	1	1	1	1	1	1	1
			Microtus ochrogaster	1	1	#N/A	#N/A	1	#N/A	1	1	1	#N/A	1	1	1	1	1	1	1	1	1	1	#N/A	#N/A	1	#N/A	1	1	#N/A	#N/A	1	1	1	1	1	1	1	1	1	#N/A	1	1	1	1	1	1	1	1
			Mus caroli	1	1	#N/A	#N/A	1	#N/A	1	1	1	#N/A	1	1	1	1	#N/A	1	1	1	1	1	#N/A	#N/A	1	1	1	1	1	#N/A	1	1	1	1	#N/A	1	1	1	1	1	1	1	1	1	1	1	1	1
			Mus musculus	1	#N/A	#N/A	#N/A	1	#N/A	#N/A	1	1	#N/A	1	1	1	1	#N/A	#N/A	1	1	1	1	#N/A	#N/A	1	1	1	1	1	#N/A	1	1	1	1	1	1	1	1	1	1	1	1	#N/A	1	1	1	1	1
			Mus pahari	1	1	#N/A	#N/A	1	#N/A	#N/A	1	1	#N/A	1	1	1	1	#N/A	#N/A	1	1	1	1	#N/A	#N/A	1	1	1	1	1	#N/A	1	1	1	1	1	1	1	1	1	1	1	1	1	1	1	1	1	1
			Myodes glareolus	1	1	#N/A	#N/A	1	#N/A	#N/A	1	#N/A	#N/A	1	1	1	1	#N/A	#N/A	1	1	1	1	#N/A	#N/A	1	#N/A	1	1	#N/A	#N/A	1	1	1	1	#N/A	1	1	1	1	#N/A	1	1	1	1	1	1	1	1
			Panthera leo	#N/A	1	#N/A	#N/A	1	#N/A	#N/A	1	1	#N/A	1	#N/A	1	1	1	1	1	1	1	1	#N/A	#N/A	1	1	#N/A	1	1	#N/A	1	1	1	1	1	1	1	1	1	1	1	1	1	1	1	1	1	1
			Panthera tigris	#N/A	1	#N/A	#N/A	1	#N/A	1	1	1	#N/A	1	#N/A	1	1	1	1	1	1	1	1	#N/A	#N/A	1	1	1	1	1	#N/A	1	1	1	1	#N/A	1	1	1	1	1	1	1	1	1	1	1	1	1
			Papio anubis	1	1	#N/A	#N/A	1	#N/A	#N/A	1	1	#N/A	1	1	1	1	#N/A	#N/A	1	1	1	#N/A	#N/A	#N/A	#N/A	1	1	1	1	#N/A	1	1	1	1	1	1	1	1	1	1	1	1	1	1	1	1	1	1
			Peromyscus leucopus	#N/A	1	#N/A	#N/A	1	#N/A	1	1	1	#N/A	1	1	1	1	#N/A	1	1	1	1	1	#N/A	#N/A	1	1	1	1	1	#N/A	1	1	1	1	#N/A	1	1	1	1	#N/A	1	1	1	1	1	1	1	1
			Peromyscus maniculatus bairdii	1	1	#N/A	#N/A	1	#N/A	1	1	1	#N/A	1	1	1	1	#N/A	#N/A	1	1	1	#N/A	#N/A	#N/A	1	1	1	1	1	#N/A	1	1	1	1	#N/A	1	1	1	1	#N/A	1	1	1	1	1	1	1	1
			Rattus norvegicus	1	1	#N/A	#N/A	1	#N/A	#N/A	1	1	#N/A	1	1	1	1	#N/A	#N/A	1	1	1	1	#N/A	#N/A	1	1	1	1	1	#N/A	1	1	1	1	1	1	1	1	1	1	1	1	1	1	1	1	1	1
			Rattus rattus	1	#N/A	#N/A	#N/A	1	#N/A	1	1	1	#N/A	1	1	1	1	#N/A	#N/A	1	1	1	1	1	#N/A	1	#N/A	1	1	1	#N/A	1	1	1	1	1	1	1	1	1	#N/A	1	1	1	1	1	1	1	1
			Sciurus carolinensis	#N/A	1	#N/A	#N/A	1	#N/A	#N/A	1	1	#N/A	1	1	1	1	1	1	1	1	1	1	1	#N/A	1	1	1	1	1	#N/A	1	1	1	1	#N/A	1	1	1	1	#N/A	1	1	1	1	1	1	1	1
			Sorex araneus	#N/A	1	#N/A	#N/A	1	#N/A	1	1	1	#N/A	1	#N/A	1	1	1	1	1	1	1	1	#N/A	#N/A	1	#N/A	1	1	#N/A	#N/A	1	1	1	1	1	1	1	1	#N/A	1	1	#N/A	1	1	1	#N/A	1	1
			Ursus americanus	#N/A	#N/A	#N/A	#N/A	1	#N/A	#N/A	1	1	#N/A	1	#N/A	1	1	1	1	1	1	1	1	1	#N/A	1	1	1	1	1	1	1	1	1	1	#N/A	1	1	1	1	1	1	1	1	1	1	1	1	1
			Vulpes vulpes	1	#N/A	#N/A	#N/A	1	#N/A	1	1	1	#N/A	1	1	1	1	1	1	1	1	1	1	#N/A	#N/A	1	1	1	1	1	#N/A	1	1	1	1	#N/A	1	1	1	1	1	1	1	1	1	1	1	1	1
				ABO	GYPA	GYPB	GYPE	A4GALT	RHD	RHCE	BCAM	KEL	FUT3	ACKR1	SLC14A1	SLC4A1	ACHE	XG	CD99	ERMAP	ART4	AQP1	ICAM4	C4A	C4B	FUT1	FUT2	XK	GYPC	CD55	CR1	CD44	BSG	CD151	SEMA7A	GCNT2	B3GALNT1	AQP3	RHAG	GBGT1	ABCG2	ABCB6	SMIM1	CD59	SLC29A1	PRNP	B4GALNT2	SLC44A2	ABCC4
			Apodemus sylvaticus	#N/A	1	#N/A	#N/A	1	#N/A	#N/A	1	1	#N/A	1	1	1	1	#N/A	#N/A	1	#N/A	1	1	1	#N/A	1	#N/A	1	1	1	#N/A	1	1	1	1	1	1	1	1	1	#N/A	1	1	1	1	1	1	1	1
			Arvicola amphibius	#N/A	1	#N/A	#N/A	1	#N/A	1	1	1	#N/A	1	1	1	1	1	1	1	1	1	1	#N/A	#N/A	1	1	1	1	1	#N/A	1	1	1	1	1	1	1	1	1	#N/A	1	1	1	1	1	1	1	1
			Camelus dromedarius	1	1	#N/A	#N/A	1	#N/A	#N/A	1	1	#N/A	1	1	1	1	1	1	1	1	1	1	#N/A	#N/A	1	1	1	1	1	#N/A	1	1	1	1	1	1	1	1	1	1	1	1	1	1	1	1	1	1
			Canis lupus familiaris	1	#N/A	#N/A	#N/A	1	#N/A	1	1	1	#N/A	1	1	1	1	1	1	1	1	1	#N/A	#N/A	#N/A	1	1	1	1	1	#N/A	1	1	1	1	1	1	1	1	1	1	1	1	1	1	1	1	1	1
			Cricetulus griseus	1	#N/A	#N/A	#N/A	1	#N/A	#N/A	1	1	#N/A	1	#N/A	1	1	#N/A	1	1	1	1	1	1	#N/A	1	1	1	1	1	#N/A	1	1	1	1	#N/A	1	1	1	1	1	1	1	1	#N/A	1	1	1	1
			Felis catus	#N/A	1	#N/A	#N/A	1	#N/A	#N/A	1	1	#N/A	1	1	1	1	1	1	1	1	1	1	#N/A	#N/A	1	1	1	1	1	#N/A	1	1	1	1	1	1	1	1	1	1	1	1	1	1	1	1	1	1
			Homo sapiens	1	1	1	1	1	1	1	1	1	1	1	1	1	1	1	1	1	1	1	1	1	1	1	1	1	1	1	1	1	1	1	1	1	1	1	1	1	1	1	1	1	1	1	1	1	1
			Macaca fascicularis	1	1	#N/A	#N/A	1	#N/A	#N/A	1	1	#N/A	1	1	1	1	1	1	1	1	1	1	1	#N/A	1	#N/A	1	1	1	1	1	1	1	1	1	1	1	1	1	1	1	1	1	1	1	1	1	1
			Macaca mulatta	1	1	#N/A	#N/A	1	#N/A	#N/A	1	1	#N/A	1	1	1	1	1	1	1	1	1	1	#N/A	#N/A	1	#N/A	1	1	1	1	1	1	1	1	1	1	1	1	1	1	1	1	1	1	1	1	1	1
			Meles meles	#N/A	#N/A	#N/A	#N/A	1	#N/A	#N/A	1	1	#N/A	1	#N/A	1	1	1	#N/A	1	1	1	1	#N/A	#N/A	1	#N/A	1	1	1	1	1	1	1	1	#N/A	1	1	1	1	1	1	1	1	1	1	1	1	1
			Meriones unguiculatus	#N/A	1	#N/A	#N/A	1	#N/A	1	1	1	#N/A	1	1	1	1	1	1	1	1	1	1	#N/A	#N/A	1	#N/A	1	1	1	#N/A	1	1	1	1	1	1	1	1	1	1	1	1	1	1	1	1	1	1
			Mesocricetus auratus	#N/A	1	#N/A	#N/A	1	#N/A	1	1	1	#N/A	1	#N/A	1	1	1	1	1	1	1	#N/A	1	#N/A	1	1	1	1	1	#N/A	1	1	1	1	1	1	1	1	1	#N/A	1	1	1	1	1	1	1	1
			Microtus fortis	#N/A	1	#N/A	#N/A	1	#N/A	1	1	1	#N/A	1	1	1	1	1	1	1	1	1	1	#N/A	#N/A	1	#N/A	1	1	1	#N/A	1	1	1	1	1	1	1	1	1	#N/A	1	1	1	1	1	1	1	1
			Microtus ochrogaster	1	1	#N/A	#N/A	1	#N/A	1	1	1	#N/A	1	1	1	1	1	1	1	1	1	1	#N/A	#N/A	1	#N/A	1	1	#N/A	#N/A	1	1	1	1	1	1	1	1	1	#N/A	1	1	1	1	1	1	1	1
			Mus caroli	1	1	#N/A	#N/A	1	#N/A	1	1	1	#N/A	1	1	1	1	#N/A	1	1	1	1	1	#N/A	#N/A	1	1	1	1	1	#N/A	1	1	1	1	#N/A	1	1	1	1	1	1	1	1	1	1	1	1	1
			Mus musculus	1	#N/A	#N/A	#N/A	1	#N/A	#N/A	1	1	#N/A	1	1	1	1	#N/A	#N/A	1	1	1	1	#N/A	#N/A	1	1	1	1	1	#N/A	1	1	1	1	1	1	1	1	1	1	1	1	#N/A	1	1	1	1	1
			Mus pahari	1	1	#N/A	#N/A	1	#N/A	#N/A	1	1	#N/A	1	1	1	1	#N/A	#N/A	1	1	1	1	#N/A	#N/A	1	1	1	1	1	#N/A	1	1	1	1	1	1	1	1	1	1	1	1	1	1	1	1	1	1
			Myodes glareolus	1	1	#N/A	#N/A	1	#N/A	#N/A	1	#N/A	#N/A	1	1	1	1	#N/A	#N/A	1	1	1	1	#N/A	#N/A	1	#N/A	1	1	#N/A	#N/A	1	1	1	1	#N/A	1	1	1	1	#N/A	1	1	1	1	1	1	1	1
			Panthera leo	#N/A	1	#N/A	#N/A	1	#N/A	#N/A	1	1	#N/A	1	#N/A	1	1	1	1	1	1	1	1	#N/A	#N/A	1	1	#N/A	1	1	#N/A	1	1	1	1	1	1	1	1	1	1	1	1	1	1	1	1	1	1
			Panthera tigris	#N/A	1	#N/A	#N/A	1	#N/A	1	1	1	#N/A	1	#N/A	1	1	1	1	1	1	1	1	#N/A	#N/A	1	1	1	1	1	#N/A	1	1	1	1	#N/A	1	1	1	1	1	1	1	1	1	1	1	1	1
			Papio anubis	1	1	#N/A	#N/A	1	#N/A	#N/A	1	1	#N/A	1	1	1	1	#N/A	#N/A	1	1	1	#N/A	#N/A	#N/A	#N/A	1	1	1	1	#N/A	1	1	1	1	1	1	1	1	1	1	1	1	1	1	1	1	1	1
			Peromyscus leucopus	#N/A	1	#N/A	#N/A	1	#N/A	1	1	1	#N/A	1	1	1	1	#N/A	1	1	1	1	1	#N/A	#N/A	1	1	1	1	1	#N/A	1	1	1	1	#N/A	1	1	1	1	#N/A	1	1	1	1	1	1	1	1
			Peromyscus maniculatus bairdii	1	1	#N/A	#N/A	1	#N/A	1	1	1	#N/A	1	1	1	1	#N/A	#N/A	1	1	1	#N/A	#N/A	#N/A	1	1	1	1	1	#N/A	1	1	1	1	#N/A	1	1	1	1	#N/A	1	1	1	1	1	1	1	1
			Rattus norvegicus	1	1	#N/A	#N/A	1	#N/A	#N/A	1	1	#N/A	1	1	1	1	#N/A	#N/A	1	1	1	1	#N/A	#N/A	1	1	1	1	1	#N/A	1	1	1	1	1	1	1	1	1	1	1	1	1	1	1	1	1	1
			Rattus rattus	1	#N/A	#N/A	#N/A	1	#N/A	1	1	1	#N/A	1	1	1	1	#N/A	#N/A	1	1	1	1	1	#N/A	1	#N/A	1	1	1	#N/A	1	1	1	1	1	1	1	1	1	#N/A	1	1	1	1	1	1	1	1
			Sciurus carolinensis	#N/A	1	#N/A	#N/A	1	#N/A	#N/A	1	1	#N/A	1	1	1	1	1	1	1	1	1	1	1	#N/A	1	1	1	1	1	#N/A	1	1	1	1	#N/A	1	1	1	1	#N/A	1	1	1	1	1	1	1	1
			Sorex araneus	#N/A	1	#N/A	#N/A	1	#N/A	1	1	1	#N/A	1	#N/A	1	1	1	1	1	1	1	1	#N/A	#N/A	1	#N/A	1	1	#N/A	#N/A	1	1	1	1	1	1	1	1	#N/A	1	1	#N/A	1	1	1	#N/A	1	1
			Ursus americanus	#N/A	#N/A	#N/A	#N/A	1	#N/A	#N/A	1	1	#N/A	1	#N/A	1	1	1	1	1	1	1	1	1	#N/A	1	1	1	1	1	1	1	1	1	1	#N/A	1	1	1	1	1	1	1	1	1	1	1	1	1
			Vulpes vulpes	1	#N/A	#N/A	#N/A	1	#N/A	1	1	1	#N/A	1	1	1	1	1	1	1	1	1	1	#N/A	#N/A	1	1	1	1	1	#N/A	1	1	1	1	#N/A	1	1	1	1	1	1	1	1	1	1	1	1	1
[truncated: 5 more columns]

[truncated: 6 more sheets: Repeat - final table, Orthologs  Bm susceptible, Blood group Table, Long list  # + or - studies, Short list # + or - studies, Short list  Bm susceptible]
